# Supplementary material for: Dataset for holiday rentals’ daily rate pricing in a cultural tourism destination
Source: Data Brief. 2019 Oct 22;27:104697. doi: 10.1016/j.dib.2019.104697 (PMC6880093; doi:10.1016/j.dib.2019.104697)
Supplement: Multimedia component 1 [file mmc1.xlsx]

## Sheet: Hoja1
Case no.	REG	ADD	PRICE	MIN	DISTRICT	DINDEX	BEDS	M2	TV	WASHM	BALCONY	TERRACE	CRTYD	VIEWS	SND	PARK	PETS	POOL	BATH	CAL	PICS	VSAP	HSWD	HSWE	LSWD	LSWE	SE1	SE2
1	VFT/SE/00001	CL GOLFO Nº 4 Portal B Plta/Piso 1 Pta IZQ	105	9	Casco Antiguo	1	4	95	1	1	1	0	1	0	0	0	1	0	0	9.5	45	6	0	0	1	0	0	0
2	VFT/SE/00001	CL GOLFO Nº 4 Portal B Plta/Piso 1 Pta IZQ	125	9	Casco Antiguo	1	5	95	1	1	1	0	1	0	0	0	1	0	0	9.5	45	6	0	0	1	0	0	0
3	VFT/SE/00001	CL GOLFO Nº 4 Portal B Plta/Piso 1 Pta IZQ	145	9	Casco Antiguo	1	6	95	1	1	1	0	1	0	0	0	1	0	0	9.5	45	6	0	0	1	0	0	0
4	VFT/SE/00004	CL SAN CLEMENTE Nº 8 Plta/Piso 2º Pta D	105	9	Casco Antiguo	1	4	72	1	1	1	1	0	1	0	1	0	0	0	8.9	36	6.5	0	1	0	0	0	0
5	VFT/SE/00004	CL SAN CLEMENTE Nº 8 Plta/Piso 2º Pta D	125	9	Casco Antiguo	1	5	72	1	1	1	1	0	1	0	1	0	0	0	8.9	36	6.5	0	1	0	0	0	0
6	VFT/SE/00004	CL SAN CLEMENTE Nº 8 Plta/Piso 2º Pta D	145	9	Casco Antiguo	1	6	72	1	1	1	1	0	1	0	1	0	0	0	8.9	36	6.5	0	1	0	0	0	0
7	VFT/SE/00005	CL REGINA Nº 6 Plta/Piso 2	107.5	13	Casco Antiguo	1	5	80	1	1	1	0	1	1	1	0	1	0	0	9.3	35	7	0	0	0	1	0	0
8	VFT/SE/00007	CL JOSE GESTOSO Nº 5-7 Plta/Piso 2 Pta C	366	8	Casco Antiguo	1	3	50	1	1	1	0	0	1	1	0	0	0	1	7.9	19	7.5	0	0	0	0	1	0
9	VFT/SE/00010	CL Eva Cervantes Blq. 21 Plta/Piso 9 Pta A	79	59	Cerro Amate	0.40617	5	89	1	1	1	1	1	1	0	1	0	0	0	9.3	35	8	0	0	1	0	0	0
10	VFT/SE/00016	CL DON ALONSO EL SABIO Nº 4 Plta/Piso 2 Pta DCHA	370	8	Casco Antiguo	1	6	90	1	1	1	1	0	1	1	0	0	0	1	9.4	47	8	0	0	0	0	1	0
11	VFT/SE/00019	CL ALFONSO XII Nº 29 Plta/Piso 1 Pta 1	154	15	Casco Antiguo	1	2	35	1	1	1	1	0	1	0	0	0	0	0	9.3	24	8	1	0	0	0	0	0
12	VFT/SE/00025	CL POZO Nº 25 Blq. B Plta/Piso 2 Pta B	78	25	Casco Antiguo	1	2	47	1	1	0	0	1	0	0	0	0	0	1	9	16	8	0	0	1	0	0	0
13	VFT/SE/00026	CL ASUNCIÓN Nº 18 Plta/Piso 1 Pta B	71.67	16	Los Remedios	0.91576	4	80	1	1	1	1	0	1	0	1	0	0	0	9.2	47	7	0	0	1	0	0	0
14	VFT/SE/00031	CL BALTASAR GRACIAN Nº 5 Blq. A Plta/Piso 2 Pta A	145	32	San Pablo - Santa Justa	0.67932	5	90	1	1	0	1	0	1	0	0	1	0	0	9	16	7.5	1	0	0	0	0	0
15	VFT/SE/00033	CL RONDA DE TRIANA Nº 15 Blq. 2 Plta/Piso 2 Pta A	72.5	28	Triana	0.80567	2	80	1	1	1	1	0	0	0	0	0	0	1	9.3	47	7	0	0	1	0	0	0
16	VFT/SE/00041	CL GALERA Nº 29 Plta/Piso BAJO Pta D	262.55	10	Casco Antiguo	1	7	140	1	1	0	1	0	1	0	1	0	0	0	9.1	46	9.5	0	1	0	0	0	0
17	VFT/SE/00047	CL SAN ESTEBAN Nº 14	108.1	11	Casco Antiguo	1	3	50	1	1	0	0	0	1	0	0	0	0	1	8.5	47	9	0	0	0	1	0	0
18	VFT/SE/00047	CL SAN ESTEBAN Nº 14	121.9	11	Casco Antiguo	1	3	75	1	1	0	0	0	1	0	0	0	0	1	8.5	47	9	0	0	0	1	0	0
19	VFT/SE/00047	CL SAN ESTEBAN Nº 14	112.8	11	Casco Antiguo	1	4	50	1	1	0	0	0	1	0	0	0	0	1	8.5	47	9	0	0	0	1	0	0
20	VFT/SE/00047	CL SAN ESTEBAN Nº 14	127.2	11	Casco Antiguo	1	4	75	1	1	0	0	0	1	0	0	0	0	1	8.5	47	9	0	0	0	1	0	0
21	VFT/SE/00047	CL SAN ESTEBAN Nº 14	132	11	Casco Antiguo	1	4	90	1	1	1	1	0	1	0	0	0	0	1	8.5	47	9	0	0	0	1	0	0
22	VFT/SE/00047	CL SAN ESTEBAN Nº 14	145.2	11	Casco Antiguo	1	5	90	1	1	1	1	0	1	0	0	0	0	1	8.5	47	9	0	0	0	1	0	0
23	VFT/SE/00047	CL SAN ESTEBAN Nº 14	151.8	11	Casco Antiguo	1	6	90	1	1	1	1	0	1	0	0	0	0	1	8.5	47	9	0	0	0	1	0	0
24	VFT/SE/00049	CL CUNA Nº 35 Plta/Piso 2 Pta B	80	8	Casco Antiguo	1	2	49	1	0	1	1	0	1	0	0	0	0	0	9.5	14	7	1	0	0	0	0	0
25	VFT/SE/00053	CL Acazares Nº 9 Plta/Piso 2 Pta H	220	12	Casco Antiguo	1	2	50	1	1	1	0	1	1	0	0	1	0	1	8.7	28	9	0	0	0	0	0	1
26	VFT/SE/00061	CL JIMIOS Nº 2 Plta/Piso 2º	165	6	Casco Antiguo	1	2	95	1	1	0	1	0	1	1	1	0	0	0	9.4	47	8.5	0	0	0	1	0	0
27	VFT/SE/00065	CL MIGUEL MAÑARA Nº 12 Plta/Piso 2	174	3	Casco Antiguo	1	2	77	1	1	1	0	0	1	0	0	0	0	0	8.3	19	8.5	0	0	0	1	0	0
28	VFT/SE/00065	CL MIGUEL MAÑARA Nº 12 Plta/Piso 2	187	3	Casco Antiguo	1	3	77	1	1	1	0	0	1	0	0	0	0	0	8.3	19	8.5	0	0	0	1	0	0
29	VFT/SE/00071	PZ DE COMPOSTELA Nº 1 Plta/Piso 5 Pta B	90	23	Triana	0.80567	2	60	1	0	1	0	0	1	0	0	0	0	0	10	29	8.5	1	0	0	0	0	0
30	VFT/SE/00071	PZ DE COMPOSTELA Nº 1 Plta/Piso 5 Pta B	100	23	Triana	0.80567	3	60	1	0	1	0	0	1	0	0	0	0	0	10	29	8.5	1	0	0	0	0	0
31	VFT/SE/00071	PZ DE COMPOSTELA Nº 1 Plta/Piso 5 Pta B	110	23	Triana	0.80567	4	60	1	0	1	0	0	1	0	0	0	0	0	10	29	8.5	1	0	0	0	0	0
32	VFT/SE/00076	CL CARDENAL SPINOLA Nº 6 Plta/Piso BAJO Pta B	101	17	Casco Antiguo	1	3	60	1	1	0	0	1	0	0	0	0	0	0	7.9	18	7	0	0	0	1	0	0
33	VFT/SE/00076	CL CARDENAL SPINOLA Nº 6 Plta/Piso BAJO Pta B	111	17	Casco Antiguo	1	4	60	1	1	0	0	1	0	0	0	0	0	0	7.9	18	7	0	0	0	1	0	0
34	VFT/SE/00082	CL JIMENEZ ARANDA Nº 6 Esc. 01 Plta/Piso 02 Pta 26	95.1	16	Nervión	0.89116	2	70	1	1	0	0	0	0	0	0	0	0	0	9.5	36	8.5	0	0	0	1	0	0
35	VFT/SE/00086	CL MARTINEZ MONTAÑEZ Nº 9	56.55	18	Casco Antiguo	1	2	60	1	1	0	0	0	0	0	1	0	0	0	8.6	47	9	0	0	0	1	0	0
36	VFT/SE/00086	CL MARTINEZ MONTAÑEZ Nº 9	66.05	18	Casco Antiguo	1	3	60	1	1	0	0	0	0	0	1	0	0	0	8.6	47	9	0	0	0	1	0	0
37	VFT/SE/00086	CL MARTINEZ MONTAÑEZ Nº 9	80.3	18	Casco Antiguo	1	4	60	1	1	0	0	0	0	0	1	0	0	0	8.6	47	9	0	0	0	1	0	0
38	VFT/SE/00086	CL MARTINEZ MONTAÑEZ Nº 9	80.55	18	Casco Antiguo	1	4	110	1	1	0	1	0	0	0	1	0	0	1	8.6	47	9	0	0	0	1	0	0
39	VFT/SE/00086	CL MARTINEZ MONTAÑEZ Nº 9	94.55	18	Casco Antiguo	1	5	60	1	1	0	0	0	0	0	1	0	0	0	8.6	47	9	0	0	0	1	0	0
40	VFT/SE/00086	CL MARTINEZ MONTAÑEZ Nº 9	90.05	18	Casco Antiguo	1	5	110	1	1	0	1	0	0	0	1	0	0	1	8.6	47	9	0	0	0	1	0	0
41	VFT/SE/00086	CL MARTINEZ MONTAÑEZ Nº 9	108.8	18	Casco Antiguo	1	6	60	1	1	0	0	0	0	0	1	0	0	0	8.6	47	9	0	0	0	1	0	0
42	VFT/SE/00086	CL MARTINEZ MONTAÑEZ Nº 9	99.55	18	Casco Antiguo	1	6	110	1	1	0	1	0	0	0	1	0	0	1	8.6	47	9	0	0	0	1	0	0
43	VFT/SE/00086	CL MARTINEZ MONTAÑEZ Nº 9	113.8	18	Casco Antiguo	1	7	110	1	1	0	1	0	0	0	1	0	0	1	8.6	47	9	0	0	0	1	0	0
44	VFT/SE/00086	CL MARTINEZ MONTAÑEZ Nº 9	128.8	18	Casco Antiguo	1	8	110	1	1	0	1	0	0	0	1	0	0	1	8.6	47	9	0	0	0	1	0	0
45	VFT/SE/00095	Calle Pedro Miguel, 17	205.33	19	Casco Antiguo	1	6	120	1	1	0	1	0	0	1	0	0	0	0	9	18	9.5	0	1	0	0	0	0
46	VFT/SE/00095	Calle Pedro Miguel, 17	231.46	19	Casco Antiguo	1	7	120	1	1	0	1	0	0	1	0	0	0	0	9	18	9.5	0	1	0	0	0	0
47	VFT/SE/00095	Calle Pedro Miguel, 17	257.6	19	Casco Antiguo	1	8	120	1	1	0	1	0	0	1	0	0	0	0	9	18	9.5	0	1	0	0	0	0
48	VFT/SE/00096	CL SANTO TOMAS Nº 1 Plta/Piso 3	115	2	Casco Antiguo	1	2	80	1	1	1	0	0	1	1	1	0	0	1	9.1	47	10	0	0	1	0	0	0
49	VFT/SE/00096	CL DON PEDRO NIÑO Nº 6 Plta/Piso BAJO Pta A	305	2	Casco Antiguo	1	2	170	1	1	1	1	0	1	1	1	0	0	1	9.1	47	10	0	1	0	0	0	0
50	VFT/SE/00096	CL SANTO TOMAS Nº 1	130	2	Casco Antiguo	1	4	80	1	1	1	0	0	1	1	1	0	0	1	9.1	47	10	0	0	1	0	0	0
51	VFT/SE/00096	CL SANTO TOMAS Nº 1	315	2	Casco Antiguo	1	4	170	1	1	1	1	0	1	1	1	0	0	1	9.1	47	10	0	1	0	0	0	0
52	VFT/SE/00096	CL SANTO TOMAS Nº 1	325	2	Casco Antiguo	1	6	170	1	1	1	1	0	1	1	1	0	0	1	9.1	47	10	0	1	0	0	0	0
53	VFT/SE/00097	CL DON PEDRO NIÑO Nº 6 Plta/Piso BAJO Pta A	186	15	Casco Antiguo	1	2	45	1	1	0	0	0	0	0	0	0	0	0	8.9	29	9	0	0	0	0	0	1
54	VFT/SE/00097	CL DON PEDRO NIÑO Nº 6 Plta/Piso BAJO Pta A	196	15	Casco Antiguo	1	3	45	1	1	0	0	0	0	0	0	0	0	0	8.9	29	9	0	0	0	0	0	1
55	VFT/SE/00097	CL DON PEDRO NIÑO Nº 6 Plta/Piso BAJO Pta A	206	15	Casco Antiguo	1	4	45	1	1	0	0	0	0	0	0	0	0	0	8.9	29	9	0	0	0	0	0	1
56	VFT/SE/00101	CL ARCHEROS Nº 21 Plta/Piso BAJO	260	7	Casco Antiguo	1	4	65	1	1	1	1	0	1	0	1	1	0	1	9.3	29	9	1	0	0	0	0	0
57	VFT/SE/00102	27 San Diego, Centro histórico de Sevilla, 41001 Sevilla, España	130	5	Casco Antiguo	1	4	100	1	1	1	1	0	1	1	1	0	0	1	8.5	41	9	0	0	1	0	0	0
58	VFT/SE/00102	27 San Diego, Centro histórico de Sevilla, 41001 Sevilla, España	160	5	Casco Antiguo	1	6	100	1	1	1	1	0	1	1	1	0	0	1	8.5	41	9	0	0	1	0	0	0
59	VFT/SE/00106	CL San Esteban Nº 19-21 Plta/Piso Baja Pta C	91	11	Casco Antiguo	1	2	32	1	1	0	1	0	1	0	0	0	0	0	7.9	21	8	0	0	0	1	0	0
60	VFT/SE/00106	CL San Esteban Nº 19-21 Plta/Piso Baja Pta C	101	11	Casco Antiguo	1	3	32	1	1	0	1	0	1	0	0	0	0	0	7.9	21	8	0	0	0	1	0	0
61	VFT/SE/00106	CL San Esteban Nº 19-21 Plta/Piso Baja Pta C	111	11	Casco Antiguo	1	4	32	1	1	0	1	0	1	0	0	0	0	0	7.9	21	8	0	0	0	1	0	0
62	VFT/SE/00108	CL PAJARITOS Nº 8 Plta/Piso 3 Pta 6	372.5	5	Casco Antiguo	1	2	70	1	0	1	1	0	1	0	0	0	0	1	8.3	35	10	0	0	0	0	1	0
63	VFT/SE/00118	CL ODREROS Nº 3	225	8	Casco Antiguo	1	5	80	1	1	1	1	0	1	0	1	0	0	0	8.7	38	10	0	0	1	0	0	0
64	VFT/SE/00125	CL O`DONNELL Nº 5 Plta/Piso 1	145	11	Casco Antiguo	1	3	100	1	1	1	1	0	1	1	0	0	0	0	9.5	30	8	0	0	0	1	0	0
65	VFT/SE/00125	CL O`DONNELL Nº 5 Plta/Piso 1	155	11	Casco Antiguo	1	4	100	1	1	1	1	0	1	1	0	0	0	0	9.5	30	8	0	0	0	1	0	0
66	VFT/SE/00132	CL PLACENTINES Nº 8	394.4	2	Casco Antiguo	1	2	80	1	1	1	1	0	1	0	1	0	1	0	8.9	47	10	0	0	0	0	0	1
67	VFT/SE/00132	CL PLACENTINES Nº 8	414.4	2	Casco Antiguo	1	3	80	1	1	1	1	0	1	0	1	0	1	0	8.9	47	10	0	0	0	0	0	1
68	VFT/SE/00132	CL PLACENTINES Nº 8	434.4	2	Casco Antiguo	1	4	80	1	1	1	1	0	1	0	1	0	1	0	8.9	47	10	0	0	0	0	0	1
69	VFT/SE/00132	CL PLACENTINES Nº 8	454.4	2	Casco Antiguo	1	5	80	1	1	1	1	0	1	0	1	0	1	0	8.9	47	10	0	0	0	0	0	1
70	VFT/SE/00141	AV DE LA CONSTITUCION Nº 5 Plta/Piso 3	105	4	Casco Antiguo	1	4	65	1	1	0	1	0	1	0	0	0	0	0	8	13	7	0	0	1	0	0	0
71	VFT/SE/00142	CL Castellar Nº 58D Compl.Dom. Bajo 6	102	17	Casco Antiguo	1	2	55	1	1	0	0	0	0	0	1	0	0	0	7.7	16	8.5	1	0	0	0	0	0
72	VFT/SE/00142	CL Castellar Nº 58D Compl.Dom. Bajo 6	122.4	17	Casco Antiguo	1	3	55	1	1	0	0	0	0	0	1	0	0	0	7.7	16	8.5	1	0	0	0	0	0
73	VFT/SE/00142	CL Castellar Nº 58D Compl.Dom. Bajo 6	142.8	17	Casco Antiguo	1	4	55	1	1	0	0	0	0	0	1	0	0	0	7.7	16	8.5	1	0	0	0	0	0
74	VFT/SE/00143	CL PUREZA 90	180	18	Triana	0.80567	5	50	1	1	0	0	0	0	0	0	0	0	0	8	20	7	1	0	0	0	0	0
75	VFT/SE/00146	CL GARCIAS DE VINUESA Nº 14	159.95	4	Casco Antiguo	1	1	35	1	1	1	0	0	0	0	1	1	0	0	8.2	22	8	0	0	0	0	1	0
76	VFT/SE/00146	CL GARCIAS DE VINUESA Nº 14	59.95	4	Casco Antiguo	1	2	35	1	1	1	0	0	0	0	1	1	0	0	8.2	22	8	0	0	1	0	0	0
77	VFT/SE/00146	CL GARCIAS DE VINUESA Nº 14	79.95	4	Casco Antiguo	1	4	35	1	1	1	0	0	0	0	1	1	0	0	8.2	22	8	0	0	1	0	0	0
78	VFT/SE/00148	CL GARCIAS DE VINUESA Nº 14	69.95	4	Casco Antiguo	1	2	61	1	1	1	1	0	1	0	1	1	0	0	8.2	22	8	0	0	1	0	0	0
79	VFT/SE/00148	CL GARCIAS DE VINUESA Nº 14	84.95	4	Casco Antiguo	1	4	61	1	1	1	1	0	1	0	1	1	0	0	8.2	22	8	0	0	1	0	0	0
80	VFT/SE/00149	CL MONSALVES Nº 41 Plta/Piso 3 Pta A	100	15	Casco Antiguo	1	6	100	1	1	0	1	0	1	1	0	0	0	0	8	47	9	0	0	1	0	0	0
81	VFT/SE/00149	CL MONSALVES Nº 41 Plta/Piso 3 Pta A	105	15	Casco Antiguo	1	7	100	1	1	0	1	0	1	1	0	0	0	0	8	47	9	0	0	1	0	0	0
82	VFT/SE/00149	CL MONSALVES Nº 41 Plta/Piso 3 Pta A	110	15	Casco Antiguo	1	8	100	1	1	0	1	0	1	1	0	0	0	0	8	47	9	0	0	1	0	0	0
83	VFT/SE/00151	CL VERDE Nº 3	84	7	Casco Antiguo	1	1	70	1	1	1	1	1	1	0	1	1	0	0	9.8	47	9.5	1	0	0	0	0	0
84	VFT/SE/00151	CL VERDE Nº 3	92	7	Casco Antiguo	1	2	70	1	1	1	1	1	1	0	1	1	0	0	9.8	47	9.5	1	0	0	0	0	0
85	VFT/SE/00151	CL VERDE Nº 3	100	7	Casco Antiguo	1	3	70	1	1	1	1	1	1	0	1	1	0	0	9.8	47	9.5	1	0	0	0	0	0
86	VFT/SE/00160	CL Santiago Nº 27 Pta 29 Compl.Dom. Corral del Conde. Apartamento 29	65	12	Casco Antiguo	1	2	40	1	1	1	0	1	0	0	0	0	0	1	9.1	47	7	0	0	1	0	0	0
87	VFT/SE/00161	CL Santiago Nº 27 Compl.Dom. Corral del Conde. Apartamento 28	60	12	Casco Antiguo	1	3	20	1	1	1	0	1	0	0	0	0	0	1	9.1	47	7	0	0	1	0	0	0
88	VFT/SE/00165	CL SAUCEDA Nº 7 Plta/Piso 1 Pta B	280	13	Casco Antiguo	1	3	60	1	1	0	0	0	0	1	1	0	0	0	8.8	32	8.5	0	0	0	0	1	0
89	VFT/SE/00168	CL ANGELES Nº 3 Plta/Piso 1 Pta IZQUIERDA	165	3	Casco Antiguo	1	2	90	1	1	1	1	0	1	0	1	0	0	0	9.2	40	9	0	0	0	1	0	0
90	VFT/SE/00168	CL ANGELES Nº 3 Plta/Piso 1 Pta IZQUIERDA	185	3	Casco Antiguo	1	3	90	1	1	1	1	0	1	0	1	0	0	0	9.2	40	9	0	0	0	1	0	0
91	VFT/SE/00168	CL ANGELES Nº 3 Plta/Piso 1 Pta IZQUIERDA	205	3	Casco Antiguo	1	4	90	1	1	1	1	0	1	0	1	0	0	0	9.2	40	9	0	0	0	1	0	0
92	VFT/SE/00170	PZ SAN FRANCISCO Nº 7 Plta/Piso 1	155	5	Casco Antiguo	1	4	100	1	1	1	1	0	1	1	1	0	0	1	9.6	26	10	0	0	0	1	0	0
93	VFT/SE/00171	CL MORGADO Nº 8	250	16	Casco Antiguo	1	2	70	1	1	0	1	1	0	0	0	0	0	0	9.5	47	8	0	0	0	0	1	0
94	VFT/SE/00171	CL MORGADO Nº 8	110	16	Casco Antiguo	1	3	70	1	1	0	1	1	0	0	0	0	0	0	9.5	47	8	0	1	0	0	0	0
95	VFT/SE/00171	CL MORGADO Nº 8	125	16	Casco Antiguo	1	4	70	1	1	0	1	1	0	0	0	0	0	0	9.5	47	8	0	1	0	0	0	0
96	VFT/SE/00172	CL castillo de constantina Nº 10 Plta/Piso 2 Pta a	83	46	Sur	0.76105	2	80	1	1	1	0	0	0	0	1	0	0	0	9.2	14	7.5	0	0	1	0	0	0
97	VFT/SE/00172	CL castillo de constantina Nº 10 Plta/Piso 2 Pta a	91.5	46	Sur	0.76105	3	80	1	1	1	0	0	0	0	1	0	0	0	9.2	14	7.5	0	0	1	0	0	0
98	VFT/SE/00173	CL Cristo del Calvario Nº 5 Plta/Piso 6 Pta Derecha	231.22	13	Casco Antiguo	1	6	140	1	1	0	1	0	1	0	1	0	0	0	9.5	20	10	0	1	0	0	0	0
99	VFT/SE/00174	CL SAN LUIS Nº 105 Esc. 1 Plta/Piso 00 Pta 3	65	24	Casco Antiguo	1	4	90	1	1	0	1	1	1	0	0	0	0	1	9.2	16	9	0	0	1	0	0	0
100	VFT/SE/00181	CL JUZGADO Nº 12 Plta/Piso 1 Pta C	106.5	21	Casco Antiguo	1	3	40	1	1	0	0	0	0	0	0	0	0	1	9.2	19	9	0	1	0	0	0	0
101	VFT/SE/00182	CL JUSTINO MATUTE Nº 14 Plta/Piso 3 Pta IZQ	115	24	Triana	0.80567	2	40	1	1	0	1	0	0	1	0	0	0	0	9.7	12	8	0	1	0	0	0	0
102	VFT/SE/00182	CL JUSTINO MATUTE Nº 14 Plta/Piso 3 Pta IZQ	81	24	Triana	0.80567	4	40	1	1	0	1	0	0	1	0	0	0	0	9.7	12	8	0	0	1	0	0	0
103	VFT/SE/00183	CL BETIS Nº 23	263.7	19	Triana	0.80567	6	190	1	1	1	1	0	1	0	1	0	0	0	9.6	30	10	0	0	1	0	0	0
104	VFT/SE/00183	CL BETIS Nº 23	278.35	19	Triana	0.80567	7	190	1	1	1	1	0	1	0	1	0	0	0	9.6	30	10	0	0	1	0	0	0
105	VFT/SE/00183	CL BETIS Nº 23	293	19	Triana	0.80567	8	190	1	1	1	1	0	1	0	1	0	0	0	9.6	30	10	0	0	1	0	0	0
106	VFT/SE/00184	CL ALEMANES Nº 33	385	2	Casco Antiguo	1	6	170	1	1	1	0	0	1	1	1	0	0	0	9.6	47	10	0	0	1	0	0	0
107	VFT/SE/00184	CL ALEMANES Nº 33	395	2	Casco Antiguo	1	6	170	1	1	1	0	0	1	1	1	0	0	0	9.6	47	10	0	0	1	0	0	0
108	VFT/SE/00184	CL ALEMANES Nº 33	405	2	Casco Antiguo	1	6	170	1	1	1	0	0	1	1	1	0	0	0	9.6	47	10	0	0	1	0	0	0
109	VFT/SE/00185	CL VERDE Nº 11 Plta/Piso 2º Pta D	92	8	Casco Antiguo	1	2	40	1	1	0	0	0	0	1	1	0	0	0	9.4	30	7.5	1	0	0	0	0	0
110	VFT/SE/00185	CL VERDE Nº 11 Plta/Piso 2º Pta D	103.5	8	Casco Antiguo	1	3	40	1	1	0	0	0	0	1	1	0	0	0	9.4	30	7.5	1	0	0	0	0	0
111	VFT/SE/00185	CL VERDE Nº 11 Plta/Piso 2º Pta D	115	8	Casco Antiguo	1	4	40	1	1	0	0	0	0	1	1	0	0	0	9.4	30	7.5	1	0	0	0	0	0
112	VFT/SE/00198	CL JUAN DIAZ DE SOLIS Nº 13 Plta/Piso 2 Pta D	120	31	Triana	0.80567	7	85	1	1	0	0	0	0	0	0	0	0	0	9	20	8.5	0	1	0	0	0	0
113	VFT/SE/00203	CL Puente y Pellón Nº 14	177.5	8	Casco Antiguo	1	2	40	1	1	0	0	0	0	0	0	0	0	0	9.5	18	9	0	1	0	0	0	0
114	VFT/SE/00204	CL ENLADRILLADA Nº 49-51 Plta/Piso 1 Pta 3	202.5	19	Casco Antiguo	1	2	70	1	1	1	0	0	1	1	1	0	0	1	9	27	9	0	0	0	0	1	0
115	VFT/SE/00204	CL ENLADRILLADA Nº 49-51 Plta/Piso 1 Pta 3	120	19	Casco Antiguo	1	3	70	1	1	1	0	0	1	1	1	0	0	1	9	27	9	0	0	0	1	0	0
116	VFT/SE/00205	CL TRAJANO Nº 5-7 Plta/Piso BAJO Pta I	120	13	Casco Antiguo	1	2	60	1	1	1	0	0	1	1	1	0	0	0	8.8	41	9	0	0	0	1	0	0
117	VFT/SE/00212	CL DESCALZOS Nº 6 Plta/Piso BAJO Pta F	106.6	9	Casco Antiguo	1	2	70	1	1	0	0	1	0	1	1	0	0	0	9.6	28	9.5	0	0	0	1	0	0
118	VFT/SE/00212	CL DESCALZOS Nº 6 Plta/Piso BAJO Pta F	115.8	9	Casco Antiguo	1	3	70	1	1	0	0	1	0	1	1	0	0	0	9.6	28	9.5	0	0	0	1	0	0
119	VFT/SE/00214	CL ANGELES Nº 7 Pta E	399	3	Casco Antiguo	1	4	17	1	1	0	0	1	0	1	0	0	0	1	9.8	47	9.5	0	0	0	0	0	1
120	VFT/SE/00214	CL ANGELES Nº 7 Pta E	484.5	3	Casco Antiguo	1	5	17	1	1	0	0	1	0	1	0	0	0	1	9.8	47	9.5	0	0	0	0	0	1
121	VFT/SE/00214	CL ANGELES Nº 7 Pta E	570	3	Casco Antiguo	1	6	17	1	1	0	0	1	0	1	0	0	0	1	9.8	47	9.5	0	0	0	0	0	1
122	VFT/SE/00222	CL BARTOLOME DE MEDINA Nº 9 Esc. 1 Plta/Piso bajo Pta A1	96	13	Nervión	0.89116	3	105	1	1	1	1	1	1	0	0	0	0	0	8.5	28	8	0	0	0	1	0	0
123	VFT/SE/00222	CL BARTOLOME DE MEDINA Nº 9 Esc. 1 Plta/Piso bajo Pta A1	237.5	13	Nervión	0.89116	5	105	1	1	1	1	1	1	0	0	0	0	0	8.5	28	8	0	0	0	0	1	0
124	VFT/SE/00229	CL SANTIAGO Nº 27 Pta 70	200	12	Casco Antiguo	1	2	55	1	1	1	1	1	1	0	1	0	0	0	9	33	8	0	0	0	0	0	1
125	VFT/SE/00232	CL BELEN Nº 1	90	21	Casco Antiguo	1	3	55	1	1	1	0	0	1	0	0	0	0	0	8.7	44	8	0	0	1	0	0	0
126	VFT/SE/00232	CL BELEN Nº 1	105	21	Casco Antiguo	1	4	55	1	1	1	0	0	1	0	0	0	0	0	8.7	44	8	0	0	1	0	0	0
127	VFT/SE/00235	CL BELEN Nº 1	255	21	Casco Antiguo	1	8	110	1	1	1	1	0	1	0	0	0	1	1	8.7	44	8	0	0	1	0	0	0
128	VFT/SE/00248	CL CALATRAVA Nº 20 Plta/Piso 2 Pta C	276	24	Casco Antiguo	1	4	70	1	1	1	0	0	1	0	0	0	0	1	8	42	8.5	0	0	0	0	0	1
129	VFT/SE/00248	CL CALATRAVA Nº 20 Plta/Piso 2 Pta C	120	24	Casco Antiguo	1	4	70	1	1	1	0	0	1	0	0	0	0	1	8	42	8.5	1	0	0	0	0	0
130	VFT/SE/00253	CL MANUEL FONT DE ANTA Nº 6	160	19	Casco Antiguo	1	4	80	1	1	0	0	0	0	0	1	0	0	0	9	37	8.5	1	0	0	0	0	0
131	VFT/SE/00253	CL MANUEL FONT DE ANTA Nº 6	205	19	Casco Antiguo	1	5	80	1	1	0	0	0	0	0	1	0	0	0	9	37	8.5	1	0	0	0	0	0
132	VFT/SE/00253	CL MANUEL FONT DE ANTA Nº 6	215	19	Casco Antiguo	1	6	80	1	1	0	0	0	0	0	1	0	0	0	9	37	8.5	1	0	0	0	0	0
133	VFT/SE/00254	CL HERBOLARIOS Nº 1 Plta/Piso 2 Pta A	228.33	7	Casco Antiguo	1	4	70	1	1	1	1	0	1	0	1	0	0	0	9.4	23	8	0	0	0	0	1	0
134	VFT/SE/00258	CL DUQUE CORNEJO Nº 9 Plta/Piso 2 Pta A	136.33	20	Casco Antiguo	1	4	80	1	1	0	1	0	0	0	1	0	0	0	8.9	22	8.5	0	0	0	0	0	1
135	VFT/SE/00259	CL DUQUE CORNEJO Nº 9 Plta/Piso 2 Pta B	118.33	20	Casco Antiguo	1	4	85	1	1	0	1	0	1	0	1	0	1	0	8.9	20	9	0	0	1	0	0	0
136	VFT/SE/00263	AV EDUARDO DATO Nº 23 Portal 7 Plta/Piso 3 Pta A	83	14	Nervión	0.89116	2	80	1	1	1	1	0	1	0	1	0	0	1	9.1	47	8	0	0	1	0	0	0
137	VFT/SE/00263	AV EDUARDO DATO Nº 23 Portal 7 Plta/Piso 3 Pta A	210	14	Nervión	0.89116	4	80	1	1	1	1	0	1	0	1	0	0	1	9.1	47	8	0	0	0	0	0	1
138	VFT/SE/00264	CL BOTEROS Nº 5 Portal 1 Plta/Piso 1º Pta C	90	9	Casco Antiguo	1	3	52	1	1	1	0	1	0	0	0	0	0	0	8.9	47	7	1	0	0	0	0	0
139	VFT/SE/00264	CL BOTEROS Nº 5 Portal 1 Plta/Piso 1º Pta C	105	9	Casco Antiguo	1	4	52	1	1	1	0	1	0	0	0	0	0	0	8.9	47	7	1	0	0	0	0	0
140	VFT/SE/00266	BL MALHARA Nº 3 Plta/Piso 2 Pta 5	79	6	Casco Antiguo	1	2	50	1	1	0	1	1	1	0	0	0	0	0	8.6	40	8	1	0	0	0	0	0
141	VFT/SE/00266	BL MALHARA Nº 3 Plta/Piso 2 Pta 5	94	6	Casco Antiguo	1	3	50	1	1	0	1	1	1	0	0	0	0	0	8.6	40	8	1	0	0	0	0	0
142	VFT/SE/00266	BL MALHARA Nº 3 Plta/Piso 2 Pta 5	270	6	Casco Antiguo	1	4	50	1	1	0	1	1	1	0	0	0	0	0	8.6	40	8	0	0	0	0	0	1
143	VFT/SE/00277	CL GOLES Nº 36 Plta/Piso 3 Pta G	238	19	Casco Antiguo	1	2	65	1	1	0	1	1	0	1	0	0	0	0	8.8	14	8	0	0	0	0	1	0
144	VFT/SE/00277	CL GOLES Nº 36 Plta/Piso 3 Pta G	246	19	Casco Antiguo	1	3	65	1	1	0	1	1	0	1	0	0	0	0	8.8	14	8	0	0	0	0	1	0
145	VFT/SE/00277	CL GOLES Nº 36 Plta/Piso 3 Pta G	157.5	19	Casco Antiguo	1	4	65	1	1	0	1	1	0	1	0	0	0	0	8.8	14	8	0	1	0	0	0	0
146	VFT/SE/00277	CL GOLES Nº 36 Plta/Piso 3 Pta G	167.5	19	Casco Antiguo	1	5	65	1	1	0	1	1	0	1	0	0	0	0	8.8	14	8	0	1	0	0	0	0
147	VFT/SE/00278	CL DUQUE CORNEJO Nº 9 Plta/Piso BAJO Pta B	118.33	20	Casco Antiguo	1	4	85	1	1	0	0	1	0	0	1	0	1	1	8.3	18	9.5	0	1	0	0	0	0
148	VFT/SE/00279	AV MENEDEZ Y PELAYO Nº 55	94.5	12	Casco Antiguo	1	7	90	1	1	1	1	0	1	0	0	1	0	1	9.2	14	7	0	0	1	0	0	0
149	VFT/SE/00280	CL PARRAS Nº 22 Plta/Piso 1 Pta 10	66	24	Casco Antiguo	1	2	30	1	1	0	0	1	0	1	0	0	0	0	9.5	33	8.5	0	0	1	0	0	0
150	VFT/SE/00281	22 Calle San Juan de la Palma, Centro histórico de Sevilla, 41003 Sevilla, España	174	15	Casco Antiguo	1	2	50	1	1	1	1	0	1	1	0	0	0	1	8	26	10	0	0	1	0	0	0
151	VFT/SE/00289	CL MENDOZA RIOS Nº 14 Plta/Piso B Pta D	110	20	Casco Antiguo	1	3	65	1	1	0	1	1	0	0	0	0	0	0	9.4	26	8.5	0	1	0	0	0	0
152	VFT/SE/00289	CL MENDOZA RIOS Nº 14 Plta/Piso B Pta D	140	20	Casco Antiguo	1	5	65	1	1	0	1	1	0	0	0	0	0	0	9.4	26	8.5	0	1	0	0	0	0
153	VFT/SE/00289	CL MENDOZA RIOS Nº 14 Plta/Piso B Pta D	155	20	Casco Antiguo	1	6	65	1	1	0	1	1	0	0	0	0	0	0	9.4	26	8.5	0	1	0	0	0	0
154	VFT/SE/00299	CL NUESTRO PADRE JESUS NAZARENO , Nº 2 Portal 4 Pta 2 Compl.Dom. EDIFICIO GALIA TRIANA , BLOQUE NUMERO 2	79.2	21	Triana	0.80567	2	48	1	1	0	0	1	0	0	1	0	0	0	9.7	42	8.5	0	1	0	0	0	0
155	VFT/SE/00299	CL NUESTRO PADRE JESUS NAZARENO , Nº 2 Portal 4 Pta 2 Compl.Dom. EDIFICIO GALIA TRIANA , BLOQUE NUMERO 2	89.1	21	Triana	0.80567	3	48	1	1	0	0	1	0	0	1	0	0	0	9.7	42	8.5	0	1	0	0	0	0
156	VFT/SE/00299	CL NUESTRO PADRE JESUS NAZARENO , Nº 2 Portal 4 Pta 2 Compl.Dom. EDIFICIO GALIA TRIANA , BLOQUE NUMERO 2	99	21	Triana	0.80567	4	48	1	1	0	0	1	0	0	1	0	0	0	9.7	42	8.5	0	1	0	0	0	0
157	VFT/SE/00300	Lirio, 9	110	10	Casco Antiguo	1	2	60	1	1	0	0	1	0	1	1	0	0	0	9.6	34	9	1	0	0	0	0	0
158	VFT/SE/00301	CL SANTA OLALLA Nº 10 Plta/Piso 1º Pta DCH Compl.Dom. SEVILL	253.33	65	Cerro Amate	0.40617	4	13	1	1	0	0	1	0	0	0	1	0	0	6.3	15	6.5	0	0	0	0	1	0
159	VFT/SE/00310	CL AIRE Nº 12 Plta/Piso 2 Pta 5	193.25	5	Casco Antiguo	1	2	40	1	1	0	1	0	1	0	0	0	0	1	8.8	22	8.5	0	0	0	0	1	0
160	VFT/SE/00312	Rodrigo de Triana, 38	133	19	Triana	0.80567	4	100	1	1	0	0	0	0	0	0	1	0	0	9.5	36	8	0	1	0	0	0	0
161	VFT/SE/00312	Rodrigo de Triana, 38	300	19	Triana	0.80567	8	100	1	1	0	0	0	0	0	0	1	0	0	9.5	36	8	0	0	0	0	1	0
162	VFT/SE/00312	CL PASCUAL DE GAYANGOS Nº 10	120	19	Casco Antiguo	1	2	76	1	1	1	0	0	1	0	1	0	0	0	9.1	47	8	0	1	0	0	0	0
163	VFT/SE/00312	CL PASCUAL DE GAYANGOS Nº 10	140	19	Casco Antiguo	1	3	76	1	1	1	0	0	1	0	1	0	0	0	9.1	47	8	0	1	0	0	0	0
164	VFT/SE/00313	CL PASCUAL DE GAYANGOS Nº 10	120	19	Casco Antiguo	1	2	78	1	1	0	0	0	1	0	1	0	0	0	9.1	47	8	0	1	0	0	0	0
165	VFT/SE/00313	CL PASCUAL DE GAYANGOS Nº 10	140	19	Casco Antiguo	1	3	78	1	1	0	0	0	1	0	1	0	0	0	9.1	47	8	0	1	0	0	0	0
166	VFT/SE/00313	CL PASCUAL DE GAYANGOS Nº 10	160	19	Casco Antiguo	1	4	78	1	1	0	0	0	1	0	1	0	0	0	9.1	47	8	0	1	0	0	0	0
167	VFT/SE/00313	CL PASCUAL DE GAYANGOS Nº 10	136	19	Casco Antiguo	1	5	78	1	1	0	0	0	1	0	1	0	0	0	9.1	47	8	0	0	1	0	0	0
168	VFT/SE/00313	CL PASCUAL DE GAYANGOS Nº 10	156	19	Casco Antiguo	1	6	78	1	1	0	0	0	1	0	1	0	0	0	9.1	47	8	0	0	1	0	0	0
169	VFT/SE/00317	CL BUSTOS TAVERA Nº 14 Plta/Piso BJ Pta 3	87	14	Casco Antiguo	1	2	60	1	1	0	0	1	0	0	1	1	0	0	9	47	8	0	0	0	1	0	0
170	VFT/SE/00318	CL BUSTOS TAVERA Nº 14 Plta/Piso 1 Pta 7	87	14	Casco Antiguo	1	2	74	1	1	0	0	0	0	0	1	1	0	0	9	47	8	0	0	0	1	0	0
171	VFT/SE/00318	CL BUSTOS TAVERA Nº 14 Plta/Piso 1 Pta 7	84	14	Casco Antiguo	1	3	74	1	1	0	0	0	0	0	1	1	0	0	9	47	8	0	0	1	0	0	0
172	VFT/SE/00322	CL FRANCOS Nº 14-16 Esc. 4 Plta/Piso 1 Pta 2.1	90	5	Casco Antiguo	1	2	50	1	1	0	0	1	0	0	0	0	0	0	9.5	11	8	0	0	1	0	0	0
173	VFT/SE/00322	CL FRANCOS Nº 14-16 Esc. 4 Plta/Piso 1 Pta 2.1	105	5	Casco Antiguo	1	3	50	1	1	0	0	1	0	0	0	0	0	0	9.5	11	8	0	0	1	0	0	0
174	VFT/SE/00322	CL FRANCOS Nº 14-16 Esc. 4 Plta/Piso 1 Pta 2.1	120	5	Casco Antiguo	1	4	50	1	1	0	0	1	0	0	0	0	0	0	9.5	11	8	0	0	1	0	0	0
175	VFT/SE/00329	CL NAOS Nº 6 Plta/Piso 2º Pta IZDA.	134.85	20	Los Remedios	0.91576	1	85	1	1	1	1	1	0	0	1	0	0	0	9.3	31	7.5	0	0	0	1	0	0
176	VFT/SE/00329	CL NAOS Nº 6 Plta/Piso 2º Pta IZDA.	136.3	20	Los Remedios	0.91576	2	85	1	1	1	1	1	0	0	1	0	0	0	9.3	31	7.5	0	0	0	1	0	0
177	VFT/SE/00329	CL NAOS Nº 6 Plta/Piso 2º Pta IZDA.	137.75	20	Los Remedios	0.91576	3	85	1	1	1	1	1	0	0	1	0	0	0	9.3	31	7.5	0	0	0	1	0	0
178	VFT/SE/00329	CL NAOS Nº 6 Plta/Piso 2º Pta IZDA.	139.2	20	Los Remedios	0.91576	4	85	1	1	1	1	1	0	0	1	0	0	0	9.3	31	7.5	0	0	0	1	0	0
179	VFT/SE/00329	CL NAOS Nº 6 Plta/Piso 2º Pta IZDA.	140.65	20	Los Remedios	0.91576	5	85	1	1	1	1	1	0	0	1	0	0	0	9.3	31	7.5	0	0	0	1	0	0
180	VFT/SE/00329	CL NAOS Nº 6 Plta/Piso 2º Pta IZDA.	143.55	20	Los Remedios	0.91576	7	85	1	1	1	1	1	0	0	1	0	0	0	9.3	31	7.5	0	0	0	1	0	0
181	VFT/SE/00330	CL CABEZA DEL REY DON PEDRO Nº 28	278.8	7	Casco Antiguo	1	6	80	1	1	0	0	0	0	0	1	0	0	1	8.4	31	8.5	0	0	0	0	0	1
182	VFT/SE/00330	CL CABEZA DEL REY DON PEDRO Nº 28	248.55	7	Casco Antiguo	1	7	90	1	1	0	1	0	1	0	1	0	0	1	8.4	31	8.5	0	1	0	0	0	0
183	VFT/SE/00332	CL SAN ESTEBAN Nº 24	67.5	11	Casco Antiguo	1	2	14	1	0	0	1	0	1	0	1	1	0	0	8.6	30	8	0	1	0	0	0	0
184	VFT/SE/00332	CL SAN ESTEBAN Nº 24	155	11	Casco Antiguo	1	4	75	1	1	1	0	1	1	0	1	1	0	0	8.6	30	8	0	1	0	0	0	0
185	VFT/SE/00332	CL SAN ESTEBAN Nº 24	405	11	Casco Antiguo	1	5	75	1	1	1	1	0	1	0	1	1	0	0	8.6	30	8	0	0	0	0	0	1
186	VFT/SE/00340	CL VELARDE Nº 13 Plta/Piso 3 Pta F	284.15	8	Casco Antiguo	1	4	80	1	1	1	1	0	1	0	1	0	0	0	8.7	37	9	0	0	0	0	1	0
187	VFT/SE/00340	CL VELARDE Nº 13 Plta/Piso 3 Pta F	217.72	8	Casco Antiguo	1	6	80	1	1	1	1	0	1	0	1	0	0	0	8.7	37	9	0	1	0	0	0	0
188	VFT/SE/00344	CL Salado Nº 12 Esc. 1 Plta/Piso 1 Pta 13	95	20	Triana	0.80567	2	40	1	1	0	0	0	0	0	0	1	0	0	7.7	30	7.5	0	0	1	0	0	0
189	VFT/SE/00344	CL Salado Nº 12 Esc. 1 Plta/Piso 1 Pta 13	102	20	Triana	0.80567	3	40	1	1	0	0	0	0	0	0	1	0	0	7.7	30	7.5	0	0	1	0	0	0
190	VFT/SE/00344	CL Salado Nº 12 Esc. 1 Plta/Piso 1 Pta 13	109	20	Triana	0.80567	4	40	1	1	0	0	0	0	0	0	1	0	0	7.7	30	7.5	0	0	1	0	0	0
191	VFT/SE/00345	CL PALACIOS MALAVER Nº 27 Plta/Piso 1 Pta 4	72	19	Casco Antiguo	1	2	40	1	1	0	0	0	0	0	0	0	0	0	9.5	16	8	1	0	0	0	0	0
192	VFT/SE/00345	CL PALACIOS MALAVER Nº 27 Plta/Piso 1 Pta 4	92	19	Casco Antiguo	1	3	40	1	1	0	0	0	0	0	0	0	0	0	9.5	16	8	1	0	0	0	0	0
193	VFT/SE/00365	CL GERONA 11 PELAY CORREA Nº 81 Plta/Piso 1 Pta C	383.83	15	Casco Antiguo	1	4	80	1	1	1	1	0	1	0	0	1	0	0	9.1	47	8.5	0	0	0	0	0	1
194	VFT/SE/00372	Plaza de Santa Marta 2	98	1	Casco Antiguo	1	2	20	1	1	0	0	0	0	0	0	0	0	0	8.4	24	9	0	0	1	0	0	0
195	VFT/SE/00377	CL ABAD GORDILLO Nº 16 Plta/Piso 1 Pta A	218.83	16	Casco Antiguo	1	1	55	1	1	1	0	0	1	0	1	0	0	0	9.5	41	7.5	0	0	0	0	1	0
196	VFT/SE/00377	CL ABAD GORDILLO Nº 16 Plta/Piso 1 Pta A	223.83	16	Casco Antiguo	1	2	55	1	1	1	0	0	1	0	1	0	0	0	9.5	41	7.5	0	0	0	0	1	0
197	VFT/SE/00377	CL ABAD GORDILLO Nº 16 Plta/Piso 1 Pta A	228.83	16	Casco Antiguo	1	3	55	1	1	1	0	0	1	0	1	0	0	0	9.5	41	7.5	0	0	0	0	1	0
198	VFT/SE/00377	CL ABAD GORDILLO Nº 16 Plta/Piso 1 Pta A	238.83	16	Casco Antiguo	1	4	55	1	1	1	0	0	1	0	1	0	0	0	9.5	41	7.5	0	0	0	0	1	0
199	VFT/SE/00391	CL Sol Nº 113 Plta/Piso 1 Pta A	71	19	Casco Antiguo	1	2	60	1	1	1	1	1	1	1	1	0	0	1	9.4	15	8.5	0	0	1	0	0	0
200	VFT/SE/00391	CL Sol Nº 113 Plta/Piso 1 Pta A	83	19	Casco Antiguo	1	3	60	1	1	1	1	1	1	1	1	0	0	1	9.4	15	8.5	0	0	1	0	0	0
201	VFT/SE/00391	CL Sol Nº 113 Plta/Piso 1 Pta A	95	19	Casco Antiguo	1	4	60	1	1	1	1	1	1	1	1	0	0	1	9.4	15	8.5	0	0	1	0	0	0
202	VFT/SE/00393	CL Corral del Rey Nº 16 Plta/Piso 2 Pta 4	305	5	Casco Antiguo	1	2	80	1	1	1	1	0	1	1	0	0	0	0	9.5	29	9.5	0	0	0	0	0	1
203	VFT/SE/00397	CL SANTIAGO Nº 46 Plta/Piso BAJO Pta A	120	13	Casco Antiguo	1	4	35	1	1	0	0	0	0	0	0	0	1	0	7.7	13	8	0	1	0	0	0	0
204	VFT/SE/00398	CL CANO Y CUETO Nº 25 Plta/Piso 1	157	8	Casco Antiguo	1	2	60	1	1	1	0	0	0	0	1	0	0	1	9	22	7.5	0	1	0	0	0	0
205	VFT/SE/00398	CL CANO Y CUETO Nº 25 Plta/Piso 1	167	8	Casco Antiguo	1	3	60	1	1	1	0	0	0	0	1	0	0	1	9	22	7.5	0	1	0	0	0	0
206	VFT/SE/00398	CL CANO Y CUETO Nº 25 Plta/Piso 1	177	8	Casco Antiguo	1	4	60	1	1	1	0	0	0	0	1	0	0	1	9	22	7.5	0	1	0	0	0	0
207	VFT/SE/00400	CL SAN CLEMENTE Nº 2-4 Plta/Piso 1 Pta 3	154.5	10	Casco Antiguo	1	2	60	1	1	0	0	1	1	0	1	0	0	0	9	26	7	0	1	0	0	0	0
208	VFT/SE/00400	CL SAN CLEMENTE Nº 2-4 Plta/Piso 1 Pta 3	164.5	10	Casco Antiguo	1	4	60	1	1	0	0	1	1	0	1	0	0	0	9	26	7	0	1	0	0	0	0
209	VFT/SE/00406	CL MATEOS GAGO Nº 23 Plta/Piso BAJO Pta A	80	3	Casco Antiguo	1	3	65	1	1	0	1	0	1	0	0	0	0	1	8.2	47	8.5	1	0	0	0	0	0
210	VFT/SE/00408	CL GARCÍA DE VINUESA Nº 24 Plta/Piso 2 Pta C	186.5	5	Casco Antiguo	1	3	80	1	1	1	1	0	1	0	1	0	0	0	9.3	25	8.5	0	1	0	0	0	0
211	VFT/SE/00417	CL PARRAS Nº 22 Plta/Piso BAJO Pta 6	82	24	Casco Antiguo	1	3	40	1	1	0	0	1	0	1	1	0	0	0	9.8	45	9	0	1	0	0	0	0
212	VFT/SE/00418	CL Divina Enfermera Nº 5 Plta/Piso Bajo Pta A	99	16	Casco Antiguo	1	3	48	1	1	0	0	1	0	0	1	0	0	1	8.5	22	7.5	0	1	0	0	0	0
213	VFT/SE/00418	CL Divina Enfermera Nº 5 Plta/Piso Bajo Pta A	124	16	Casco Antiguo	1	4	48	1	1	0	0	1	0	0	1	0	0	1	8.5	22	7.5	0	1	0	0	0	0
214	VFT/SE/00418	CL Divina Enfermera Nº 5 Plta/Piso Bajo Pta A	149	16	Casco Antiguo	1	5	48	1	1	0	0	1	0	0	1	0	0	1	8.5	22	7.5	0	1	0	0	0	0
215	VFT/SE/00436	CL PRADA Nº 9 Plta/Piso 1 Pta D	75.66	19	Casco Antiguo	1	2	70	1	1	0	1	1	0	0	1	0	0	1	9.6	27	9	0	0	1	0	0	0
216	VFT/SE/00436	CL PRADA Nº 9 Plta/Piso 1 Pta D	90.66	19	Casco Antiguo	1	3	70	1	1	0	1	1	0	0	1	0	0	1	9.6	27	9	0	0	1	0	0	0
217	VFT/SE/00436	CL PRADA Nº 9 Plta/Piso 1 Pta D	105.66	19	Casco Antiguo	1	4	70	1	1	0	1	1	0	0	1	0	0	1	9.6	27	9	0	0	1	0	0	0
218	VFT/SE/00436	CL PRADA Nº 9 Plta/Piso 1 Pta D	120.66	19	Casco Antiguo	1	5	70	1	1	0	1	1	0	0	1	0	0	1	9.6	27	9	0	0	1	0	0	0
219	VFT/SE/00439	CL BECQUER Nº 37 Plta/Piso 2 Pta E	66	26	Casco Antiguo	1	2	30	1	1	1	1	0	1	0	1	0	0	0	9.3	26	7.5	0	0	0	1	0	0
220	VFT/SE/00439	CL BECQUER Nº 37 Plta/Piso 2 Pta E	76	26	Casco Antiguo	1	3	30	1	1	1	1	0	1	0	1	0	0	0	9.3	26	7.5	0	0	0	1	0	0
221	VFT/SE/00439	CL BECQUER Nº 37 Plta/Piso 2 Pta E	86	26	Casco Antiguo	1	4	30	1	1	1	1	0	1	0	1	0	0	0	9.3	26	7.5	0	0	0	1	0	0
222	VFT/SE/00443	CL PRADA Nº 9 Plta/Piso 1 Pta I	60.66	19	Casco Antiguo	1	2	75	1	1	1	1	1	1	0	1	0	0	0	9.6	27	9	0	0	1	0	0	0
223	VFT/SE/00443	CL PRADA Nº 9 Plta/Piso 1 Pta I	75.66	19	Casco Antiguo	1	3	75	1	1	1	1	1	1	0	1	0	0	0	9.6	27	9	0	0	1	0	0	0
224	VFT/SE/00443	CL PRADA Nº 9 Plta/Piso 1 Pta I	90.66	19	Casco Antiguo	1	4	75	1	1	1	1	1	1	0	1	0	0	0	9.6	27	9	0	0	1	0	0	0
225	VFT/SE/00443	CL PRADA Nº 9 Plta/Piso 1 Pta I	105.66	19	Casco Antiguo	1	5	75	1	1	1	1	1	1	0	1	0	0	0	9.6	27	9	0	0	1	0	0	0
226	VFT/SE/00443	CL PRADA Nº 9 Plta/Piso 1 Pta I	120.66	19	Casco Antiguo	1	6	75	1	1	1	1	1	1	0	1	0	0	0	9.6	27	9	0	0	1	0	0	0
227	VFT/SE/00443	CL PRADA Nº 9 Plta/Piso 1 Pta I	135.66	19	Casco Antiguo	1	7	75	1	1	1	1	1	1	0	1	0	0	0	9.6	27	9	0	0	1	0	0	0
228	VFT/SE/00456	CL Espiritu Santo Nº 8 Plta/Piso 1 Pta D	236	16	Casco Antiguo	1	2	45	1	1	0	0	1	0	0	0	0	0	0	8.9	20	8	0	0	0	0	1	0
229	VFT/SE/00456	CL Espiritu Santo Nº 8 Plta/Piso 1 Pta D	248	16	Casco Antiguo	1	3	45	1	1	0	0	1	0	0	0	0	0	0	8.9	20	8	0	0	0	0	1	0
230	VFT/SE/00456	CL Espiritu Santo Nº 8 Plta/Piso 1 Pta D	95	16	Casco Antiguo	1	4	45	1	1	0	0	1	0	0	0	0	0	0	8.9	20	8	0	0	1	0	0	0
231	VFT/SE/00465	CL ADOLFO CUELLAR Nº14 Nº 14 Plta/Piso 2 Pta B	116.66	10	Casco Antiguo	1	5	120	1	1	0	0	0	0	0	0	0	0	0	8.7	25	8.5	0	0	1	0	0	0
232	VFT/SE/00466	CL PELAY CORREA Nº 69	163.33	17	Triana	0.80567	4	60	1	1	1	1	0	1	0	0	0	0	0	8.7	36	9.5	0	1	0	0	0	0
233	VFT/SE/00471	CL San Jacinto Nº 64 Portal 5 Plta/Piso 1 Pta A	130	20	Triana	0.80567	5	140	1	1	1	1	1	1	0	1	0	0	1	9.4	25	7.5	0	1	0	0	0	0
234	VFT/SE/00471	CL San Jacinto Nº 64 Portal 5 Plta/Piso 1 Pta A	150	20	Triana	0.80567	6	140	1	1	1	1	1	1	0	1	0	0	1	9.4	25	7.5	0	1	0	0	0	0
235	VFT/SE/00473	PZ Santa Cruz Nº 2 Plta/Piso B Pta B1	83.5	5	Casco Antiguo	1	1	50	1	1	0	0	1	0	1	0	0	0	0	8.9	26	9	0	1	0	0	0	0
236	VFT/SE/00473	PZ Santa Cruz Nº 2 Plta/Piso B Pta B1	129.2	5	Casco Antiguo	1	4	50	1	1	0	0	1	0	1	0	0	0	0	8.9	26	9	0	1	0	0	0	0
237	VFT/SE/00479	CL San Isidoro Nº 14 Plta/Piso 2 Pta 3	81.3	6	Casco Antiguo	1	2	35	0	1	1	1	0	0	1	0	1	0	0	9.2	29	8	0	0	1	0	0	0
238	VFT/SE/00480	CL ROSARIO Nº 15 Plta/Piso 2 Pta IZDA	75	9	Casco Antiguo	1	2	13	1	1	0	1	1	0	0	0	0	0	0	9.2	34	8	0	0	1	0	0	0
239	VFT/SE/00481	CL JUAN DIAZ DE SOLIS Nº 13	270	31	Triana	0.80567	5	75	1	1	0	0	0	0	0	1	0	0	0	9.1	28	8	0	0	0	0	1	0
240	VFT/SE/00481	CL JUAN DIAZ DE SOLIS Nº 13	105	31	Triana	0.80567	6	75	1	1	0	0	0	0	0	1	0	0	0	9.1	28	8	0	0	1	0	0	0
241	VFT/SE/00481	CL JUAN DIAZ DE SOLIS Nº 13	115	31	Triana	0.80567	7	75	1	1	0	0	0	0	0	1	0	0	0	9.1	28	8	0	0	1	0	0	0
242	VFT/SE/00481	CL JUAN DIAZ DE SOLIS Nº 13	125	31	Triana	0.80567	8	75	1	1	0	0	0	0	0	1	0	0	0	9.1	28	8	0	0	1	0	0	0
243	VFT/SE/00482	CL JUAN DIAZ DE SOLIS Nº 13	76.5	31	Triana	0.80567	4	70	1	1	0	0	0	0	1	1	0	0	0	9.1	26	8.5	0	0	1	0	0	0
244	VFT/SE/00483	CL MIÑO Nº 15 Plta/Piso 1 Pta DERECHA	296	22	Los Remedios	0.91576	5	80	1	1	1	1	1	1	0	1	0	0	0	9.5	42	7	0	0	0	0	1	0
245	VFT/SE/00483	CL MIÑO Nº 15 Plta/Piso 1 Pta DERECHA	304	22	Los Remedios	0.91576	6	80	1	1	1	1	1	1	0	1	0	0	0	9.5	42	7	0	0	0	0	1	0
246	VFT/SE/00483	CL MIÑO Nº 15 Plta/Piso 1 Pta DERECHA	312	22	Los Remedios	0.91576	7	80	1	1	1	1	1	1	0	1	0	0	0	9.5	42	7	0	0	0	0	1	0
247	VFT/SE/00484	CL GUZMÁN EL BUENO Nº 5 Plta/Piso 2º Pta C	115	4	Casco Antiguo	1	2	68	1	1	1	1	0	1	0	0	0	0	0	9.5	30	9.5	0	0	1	0	0	0
248	VFT/SE/00484	CL GUZMÁN EL BUENO Nº 5 Plta/Piso 2º Pta C	160	4	Casco Antiguo	1	4	68	1	1	1	1	0	1	0	0	0	0	0	9.5	30	9.5	0	0	1	0	0	0
249	VFT/SE/00496	CL Juzgados Nº 10 Pta 3	94	21	Casco Antiguo	1	2	75	1	1	1	1	0	1	1	0	0	0	1	8.6	26	9	0	0	1	0	0	0
250	VFT/SE/00496	CL Juzgados Nº 10 Pta 3	106	21	Casco Antiguo	1	3	75	1	1	1	1	0	1	1	0	0	0	1	8.6	26	9	0	0	1	0	0	0
251	VFT/SE/00496	CL Juzgados Nº 10 Pta 3	130	21	Casco Antiguo	1	5	75	1	1	1	1	0	1	1	0	0	0	1	8.6	26	9	0	0	1	0	0	0
252	VFT/SE/00496	CL Juzgados Nº 10 Pta 3	142	21	Casco Antiguo	1	6	75	1	1	1	1	0	1	1	0	0	0	1	8.6	26	9	0	0	1	0	0	0
253	VFT/SE/00498	CL REAL DE LA CARRETERÍA Nº 7 Plta/Piso 2 Pta DERECHA	220	6	Casco Antiguo	1	4	75	1	1	0	1	0	1	0	0	1	0	1	6.9	12	7.5	0	0	0	0	0	1
254	VFT/SE/00498	CL REAL DE LA CARRETERÍA Nº 7 Plta/Piso 2 Pta DERECHA	230	6	Casco Antiguo	1	5	75	1	1	0	1	0	1	0	0	1	0	1	6.9	12	7.5	0	0	0	0	0	1
255	VFT/SE/00500	Pasaje Valvanera, 3	56.55	24	Casco Antiguo	1	2	50	1	1	0	0	0	0	0	1	1	0	0	8.4	23	8	0	0	1	0	0	0
256	VFT/SE/00500	Pasaje Valvanera, 3	66.05	24	Casco Antiguo	1	3	50	1	1	0	0	0	0	0	1	1	0	0	8.4	23	8	0	0	1	0	0	0
257	VFT/SE/00500	Pasaje Valvanera, 3	72.7	24	Casco Antiguo	1	4	50	1	1	0	0	0	0	0	1	1	0	0	8.4	23	8	0	0	1	0	0	0
258	VFT/SE/00500	Pasaje Valvanera, 3	79.35	24	Casco Antiguo	1	5	50	1	1	0	0	0	0	0	1	1	0	0	8.4	23	8	0	0	1	0	0	0
259	VFT/SE/00500	Pasaje Valvanera, 3	86	24	Casco Antiguo	1	6	50	1	1	0	0	0	0	0	1	1	0	0	8.4	23	8	0	0	1	0	0	0
260	VFT/SE/00501	CL SOR MANUELA RAMOS Nº 3 Plta/Piso 4 Pta A	89.73	24	Triana	0.80567	2	60	1	1	0	0	0	1	0	0	1	0	1	8.7	20	7.5	0	0	0	1	0	0
261	VFT/SE/00501	CL SOR MANUELA RAMOS Nº 3 Plta/Piso 4 Pta A	99.73	24	Triana	0.80567	3	60	1	1	0	0	0	1	0	0	1	0	1	8.7	20	7.5	0	0	0	1	0	0
262	VFT/SE/00501	CL SOR MANUELA RAMOS Nº 3 Plta/Piso 4 Pta A	109.73	24	Triana	0.80567	4	60	1	1	0	0	0	1	0	0	1	0	1	8.7	20	7.5	0	0	0	1	0	0
263	VFT/SE/00508	CL Castilla Nº 4 Plta/Piso 1	390.25	18	Triana	0.80567	4	105	1	1	0	1	0	1	0	1	0	0	0	8.1	47	9	0	0	0	0	1	0
264	VFT/SE/00508	CL Castilla Nº 4 Plta/Piso 1	202.5	18	Triana	0.80567	5	105	1	1	0	1	0	1	0	1	0	0	0	8.1	47	9	0	0	1	0	0	0
265	VFT/SE/00508	CL Castilla Nº 4 Plta/Piso 1	265.5	18	Triana	0.80567	6	105	1	1	0	1	0	1	0	1	0	0	0	8.1	47	9	0	1	0	0	0	0
266	VFT/SE/00509	CL Real de la Carretería Nº 16	105.66	6	Casco Antiguo	1	2	35	1	1	0	1	0	1	0	0	0	0	1	8.6	47	7.5	0	1	0	0	0	0
267	VFT/SE/00509	CL Real de la Carretería Nº 16	137.66	6	Casco Antiguo	1	4	60	1	1	0	0	0	0	0	0	0	0	1	8.6	47	7.5	0	1	0	0	0	0
268	VFT/SE/00514	CL PARRAS Nº 22 Plta/Piso 1 Pta 8	79.33	24	Casco Antiguo	1	2	37	1	1	1	0	0	0	0	0	0	0	0	9.9	33	9.5	0	1	0	0	0	0
269	VFT/SE/00514	CL PARRAS Nº 22 Plta/Piso 1 Pta 8	99.33	24	Casco Antiguo	1	3	37	1	1	1	0	0	0	0	0	0	0	0	9.9	33	9.5	0	1	0	0	0	0
270	VFT/SE/00537	CL FRANCOS Nº 9 Plta/Piso 1	125.2	5	Casco Antiguo	1	2	65	1	1	1	1	1	1	0	0	1	0	0	7	31	8.5	0	0	0	1	0	0
271	VFT/SE/00537	CL FRANCOS Nº 9 Plta/Piso 1	150.2	5	Casco Antiguo	1	3	65	1	1	1	1	1	1	0	0	1	0	0	7	31	8.5	0	0	0	1	0	0
272	VFT/SE/00537	CL FRANCOS Nº 9 Plta/Piso 1	175.2	5	Casco Antiguo	1	4	65	1	1	1	1	1	1	0	0	1	0	0	7	31	8.5	0	0	0	1	0	0
273	VFT/SE/00554	CL LAGAR Nº 15 Plta/Piso 1 Pta D	96	8	Casco Antiguo	1	2	60	1	1	1	0	1	1	1	0	0	0	0	9.4	39	8.5	1	0	0	0	0	0
274	VFT/SE/00554	CL LAGAR Nº 15 Plta/Piso 1 Pta D	106	8	Casco Antiguo	1	3	60	1	1	1	0	1	1	1	0	0	0	0	9.4	39	8.5	1	0	0	0	0	0
275	VFT/SE/00554	CL LAGAR Nº 15 Plta/Piso 1 Pta D	116	8	Casco Antiguo	1	4	60	1	1	1	0	1	1	1	0	0	0	0	9.4	39	8.5	1	0	0	0	0	0
276	VFT/SE/00557	CL DIEGO DE RIAÑO Nº 3 Plta/Piso 2 Pta DCHA	202.05	17	Nervión	0.89116	8	215	1	1	1	1	0	1	0	0	0	0	1	8.9	32	9.5	0	0	1	0	0	0
277	VFT/SE/00559	CL FERNAN CABALLERO Nº 5 Pta 8	59	13	Casco Antiguo	1	2	35	1	0	0	1	1	0	0	1	0	0	0	8.6	22	8	0	0	1	0	0	0
278	VFT/SE/00559	CL FERNAN CABALLERO Nº 5 Pta 8	162.33	13	Casco Antiguo	1	3	35	1	0	0	1	1	0	0	1	0	0	0	8.6	22	8	0	0	0	0	0	1
279	VFT/SE/00560	CL martin villa Nº 2 Plta/Piso 2 Pta I	51.7	11	Casco Antiguo	1	2	37	1	1	0	0	0	0	0	1	0	0	0	8.1	15	7	0	0	1	0	0	0
280	VFT/SE/00567	CL CARRANZA Nº 8 Plta/Piso 2 Pta B	90	27	Macarena	0.54254	3	35	1	1	1	1	0	1	1	1	0	0	0	9.5	24	9.5	0	0	1	0	0	0
281	VFT/SE/00567	CL CARRANZA Nº 8 Plta/Piso 2 Pta B	110	27	Macarena	0.54254	4	35	1	1	1	1	0	1	1	1	0	0	0	9.5	24	9.5	0	0	1	0	0	0
282	VFT/SE/00575	CL JUCAR Nº 4 Plta/Piso 1ª	340	50	Bellavista	0.65805	4	120	1	1	0	1	0	1	0	0	1	0	0	8.2	37	8	0	0	0	0	1	0
283	VFT/SE/00577	CL Santiago Nº 27 Esc. 1 Plta/Piso 2 Pta 20 Compl.Dom. actualmente es el numero 74	122.5	12	Casco Antiguo	1	4	60	1	1	1	0	1	0	0	1	0	0	0	9.4	25	8	0	1	0	0	0	0
284	VFT/SE/00588	CL Arjona Nº 19 Plta/Piso 2 Pta E	65.16	14	Casco Antiguo	1	1	20	1	1	0	0	0	0	0	0	0	0	1	8.4	24	8	0	0	1	0	0	0
285	VFT/SE/00588	CL Arjona Nº 19 Plta/Piso 2 Pta E	71.66	14	Casco Antiguo	1	2	20	1	1	0	0	0	0	0	0	0	0	1	8.4	24	8	0	0	1	0	0	0
286	VFT/SE/00590	CL Rodrigo de Triana Nº 1 Plta/Piso 1ª	345	18	Triana	0.80567	5	80	1	1	1	0	0	1	1	0	0	0	0	8.9	47	9.5	0	0	0	0	0	1
287	VFT/SE/00591	CL Rodrigo de Triana Nº 1 Plta/Piso 2ª	300	18	Triana	0.80567	2	30	1	1	0	1	0	1	1	0	0	0	0	8.9	47	9.5	0	0	0	0	1	0
288	VFT/SE/00592	CL COFIA Nº 3 Plta/Piso BAJO Pta B	90	14	Nervión	0.89116	1	78	1	1	0	0	1	0	0	0	0	0	1	8.7	19	8.5	0	0	0	1	0	0
289	VFT/SE/00592	CL COFIA Nº 3 Plta/Piso BAJO Pta B	95	14	Nervión	0.89116	2	78	1	1	0	0	1	0	0	0	0	0	1	8.7	19	8.5	0	0	0	1	0	0
290	VFT/SE/00592	CL COFIA Nº 3 Plta/Piso BAJO Pta B	120	14	Nervión	0.89116	6	78	1	1	0	0	1	0	0	0	0	0	1	8.7	19	8.5	0	0	0	1	0	0
291	VFT/SE/00596	CL RECAREDO Nº 4 Plta/Piso 3izq	121.8	14	Nervión	0.89116	5	140	1	1	1	1	0	1	0	1	0	0	0	8.3	19	8.5	0	0	0	1	0	0
292	VFT/SE/00596	CL RECAREDO Nº 4 Plta/Piso 3izq	140	14	Nervión	0.89116	6	140	1	1	1	1	0	1	0	1	0	0	0	8.3	19	8.5	0	0	0	1	0	0
293	VFT/SE/00597	CL PLACENTINES Nº 1	75.55	3	Casco Antiguo	1	2	100	1	1	0	1	0	1	0	0	0	1	0	9	37	9.5	0	0	1	0	0	0
294	VFT/SE/00597	CL PLACENTINES Nº 1	89.8	3	Casco Antiguo	1	3	100	1	1	0	1	0	1	0	0	0	1	0	9	37	9.5	0	0	1	0	0	0
295	VFT/SE/00597	CL PLACENTINES Nº 1	104.05	3	Casco Antiguo	1	4	100	1	1	0	1	0	1	0	0	0	1	0	9	37	9.5	0	0	1	0	0	0
296	VFT/SE/00601	CL ALBERTO LISTA Nº 9 Plta/Piso 1 Pta 11	129	17	Casco Antiguo	1	4	105	1	1	0	1	0	1	1	0	0	0	1	8.9	47	9.5	1	0	0	0	0	0
297	VFT/SE/00601	CL ALBERTO LISTA Nº 9 Plta/Piso 1 Pta 11	139	17	Casco Antiguo	1	5	105	1	1	0	1	0	1	1	0	0	0	1	8.9	47	9.5	1	0	0	0	0	0
298	VFT/SE/00601	CL ALBERTO LISTA Nº 9 Plta/Piso 1 Pta 11	276.21	17	Casco Antiguo	1	6	105	1	1	0	1	0	1	1	0	0	0	1	8.9	47	9.5	0	0	0	0	0	1
299	VFT/SE/00604	CL ALBERTO LISTA Nº 9 Plta/Piso 1 Pta 12	176	17	Casco Antiguo	1	7	90	1	1	0	1	0	0	1	0	0	0	1	8.9	47	9.5	1	0	0	0	0	0
300	VFT/SE/00620	CL ESMERALDA Nº 2 Plta/Piso 3 Pta D	70	39	Macarena	0.54254	2	75	1	1	1	0	0	0	0	0	1	0	1	8.7	46	7	0	0	1	0	0	0
301	VFT/SE/00620	CL ESMERALDA Nº 2 Plta/Piso 3 Pta D	110	39	Macarena	0.54254	6	75	1	1	1	0	0	0	0	0	1	0	1	8.7	46	7	0	0	1	0	0	0
302	VFT/SE/00621	CL SAN PABLO Nº 1	214.15	11	Casco Antiguo	1	6	80	1	1	0	1	0	1	0	1	0	0	0	8.8	46	10	0	1	0	0	0	0
303	VFT/SE/00621	CL SAN PABLO Nº 1	219.8	11	Casco Antiguo	1	6	90	1	1	0	0	0	1	0	1	0	0	0	8.8	46	10	0	1	0	0	0	0
304	VFT/SE/00625	CL FAUSTINO ÁLVAREZ Nº 12 Plta/Piso 1 Pta C	77.15	23	Casco Antiguo	1	4	80	1	1	0	1	0	0	0	0	0	0	0	7.5	25	7	0	1	0	0	0	0
305	VFT/SE/00625	CL FAUSTINO ÁLVAREZ Nº 12 Plta/Piso 1 Pta C	117.99	23	Casco Antiguo	1	5	80	1	1	0	1	0	0	0	0	0	0	0	7.5	25	7	0	0	1	0	0	0
306	VFT/SE/00625	CL FAUSTINO ÁLVAREZ Nº 12 Plta/Piso 1 Pta C	104.37	23	Casco Antiguo	1	6	80	1	1	0	1	0	0	0	0	0	0	0	7.5	25	7	0	1	0	0	0	0
307	VFT/SE/00630	CL FEIJOO Nº 1 Plta/Piso 2 Pta IZQDA	67.5	13	Casco Antiguo	1	2	50	1	1	1	1	0	1	0	1	0	0	0	9.1	25	7	0	0	1	0	0	0
308	VFT/SE/00630	CL FEIJOO Nº 1 Plta/Piso 2 Pta IZQDA	77.5	13	Casco Antiguo	1	3	50	1	1	1	1	0	1	0	1	0	0	0	9.1	25	7	0	0	1	0	0	0
309	VFT/SE/00630	CL FEIJOO Nº 1 Plta/Piso 2 Pta IZQDA	87.5	13	Casco Antiguo	1	4	50	1	1	1	1	0	1	0	1	0	0	0	9.1	25	7	0	0	1	0	0	0
310	VFT/SE/00630	CL FEIJOO Nº 1 Plta/Piso 2 Pta IZQDA	107.5	13	Casco Antiguo	1	6	50	1	1	1	1	0	1	0	1	0	0	0	9.1	25	7	0	0	1	0	0	0
311	VFT/SE/00634	CL LEONOR DAVALOS Nº 13	102.25	20	Casco Antiguo	1	2	120	1	1	1	1	0	1	0	1	0	0	0	8.9	28	10	0	0	1	0	0	0
312	VFT/SE/00634	CL LEONOR DAVALOS Nº 13	112.25	20	Casco Antiguo	1	3	120	1	1	1	1	0	1	0	1	0	0	0	8.9	28	10	0	0	1	0	0	0
313	VFT/SE/00634	CL LEONOR DAVALOS Nº 13	234.75	20	Casco Antiguo	1	4	120	1	1	1	1	0	1	0	1	0	0	0	8.9	28	10	0	0	0	0	0	1
314	VFT/SE/00634	CL LEONOR DAVALOS Nº 13	244.75	20	Casco Antiguo	1	5	120	1	1	1	1	0	1	0	1	0	0	0	8.9	28	10	0	0	0	0	0	1
315	VFT/SE/00634	CL LEONOR DAVALOS Nº 13	149.92	20	Casco Antiguo	1	6	120	1	1	1	1	0	1	0	1	0	0	0	8.9	28	10	0	0	0	1	0	0
316	VFT/SE/00647	CL AZOFAIFO Nº 9 Plta/Piso 3 Pta D	104.75	10	Casco Antiguo	1	4	50	1	1	0	0	0	0	0	1	0	0	0	8.8	19	8.5	0	0	0	1	0	0
317	VFT/SE/00649	CL CABALLERIZAS Nº 4 Esc. 3 Plta/Piso 2º Pta B	215	10	Casco Antiguo	1	2	65	1	1	1	1	1	0	0	1	0	0	0	9.3	37	8	1	0	0	0	0	0
318	VFT/SE/00649	CL CABALLERIZAS Nº 4 Esc. 3 Plta/Piso 2º Pta B	225	10	Casco Antiguo	1	4	65	1	1	1	1	1	0	0	1	0	0	0	9.3	37	8	1	0	0	0	0	0
319	VFT/SE/00659	CL CABALLERIZAS Nº 4 Esc. 3 Plta/Piso 2º Pta B	226	17	Casco Antiguo	1	4	45	1	1	0	0	1	0	0	0	0	0	0	8.2	24	8	0	0	0	0	1	0
320	VFT/SE/00661	CL JERONIMO HERNANDEZ Nº 11 Portal 3 Plta/Piso 1 Pta B	152.5	13	Casco Antiguo	1	2	45	1	1	0	0	0	0	0	0	0	0	1	8.8	18	8.5	0	1	0	0	0	0
321	VFT/SE/00661	CL JERONIMO HERNANDEZ Nº 11 Portal 3 Plta/Piso 1 Pta B	162.5	13	Casco Antiguo	1	3	45	1	1	0	0	0	0	0	0	0	0	1	8.8	18	8.5	0	1	0	0	0	0
322	VFT/SE/00661	CL JERONIMO HERNANDEZ Nº 11 Portal 3 Plta/Piso 1 Pta B	172.5	13	Casco Antiguo	1	4	45	1	1	0	0	0	0	0	0	0	0	1	8.8	18	8.5	0	1	0	0	0	0
323	VFT/SE/00662	CL GONZALEZ CUADRADO Nº 19 Plta/Piso BAJO Pta A	56.5	18	Casco Antiguo	1	2	50	1	1	0	0	0	0	0	0	0	0	0	8.6	28	7	0	0	1	0	0	0
324	VFT/SE/00662	CL GONZALEZ CUADRADO Nº 19 Plta/Piso BAJO Pta A	66.5	18	Casco Antiguo	1	3	50	1	1	0	0	0	0	0	0	0	0	0	8.6	28	7	0	0	1	0	0	0
325	VFT/SE/00662	CL GONZALEZ CUADRADO Nº 19 Plta/Piso BAJO Pta A	76.5	18	Casco Antiguo	1	4	50	1	1	0	0	0	0	0	0	0	0	0	8.6	28	7	0	0	1	0	0	0
326	VFT/SE/00664	CL Alfaqueque Nº 18 Plta/Piso Bajo Pta 2	105	19	Casco Antiguo	1	3	73	1	1	0	0	1	0	0	1	0	0	1	8.1	24	7	0	1	0	0	0	0
327	VFT/SE/00664	CL Alfaqueque Nº 18 Plta/Piso Bajo Pta 2	270	19	Casco Antiguo	1	4	73	1	1	0	0	1	0	0	1	0	0	1	8.1	24	7	0	0	0	0	0	1
328	VFT/SE/00664	CL Alfaqueque Nº 18 Plta/Piso Bajo Pta 2	295	19	Casco Antiguo	1	5	73	1	1	0	0	1	0	0	1	0	0	1	8.1	24	7	0	0	0	0	0	1
329	VFT/SE/00664	CL Alfaqueque Nº 18 Plta/Piso Bajo Pta 2	320	19	Casco Antiguo	1	6	73	1	1	0	0	1	0	0	1	0	0	1	8.1	24	7	0	0	0	0	0	1
330	VFT/SE/00666	PZ San Juan de la Palma Nº 18 Plta/Piso 1º Pta 8	85	15	Casco Antiguo	1	2	55	1	1	0	0	0	0	0	1	0	0	0	9.4	28	8	0	0	1	0	0	0
331	VFT/SE/00670	CL CANO Y CUETO Nº 25 Plta/Piso 2	94.5	8	Casco Antiguo	1	2	60	1	1	1	1	0	1	0	1	0	0	1	8.8	18	7.5	0	0	1	0	0	0
332	VFT/SE/00670	CL CANO Y CUETO Nº 25 Plta/Piso 2	99.5	8	Casco Antiguo	1	3	60	1	1	1	1	0	1	0	1	0	0	1	8.8	18	7.5	0	0	1	0	0	0
333	VFT/SE/00670	CL CANO Y CUETO Nº 25 Plta/Piso 2	104.5	8	Casco Antiguo	1	4	60	1	1	1	1	0	1	0	1	0	0	1	8.8	18	7.5	0	0	1	0	0	0
334	VFT/SE/00673	CL BUIZA Y MENSAQUE Nº 1 Plta/Piso 1 Pta E	85	9	Casco Antiguo	1	4	50	1	1	0	0	0	1	0	0	0	0	0	9.3	29	7.5	0	0	1	0	0	0
335	VFT/SE/00676	CL JULIO CESAR Nº 10 Esc. 1 Plta/Piso 2 Pta 1	87	12	Casco Antiguo	1	2	55	1	1	1	1	0	1	1	0	0	0	0	8.7	34	10	0	0	0	1	0	0
336	VFT/SE/00682	BL LAGAR Nº 11 Plta/Piso 3 Pta D	197.5	8	Casco Antiguo	1	2	50	1	1	1	0	0	0	0	0	0	0	0	8.1	16	7.5	0	0	0	0	1	0
337	VFT/SE/00684	CL LAGAR Nº 1 Plta/Piso 1	150	8	Casco Antiguo	1	5	120	1	1	1	1	0	1	1	1	1	0	0	9.6	28	9	0	0	1	0	0	0
338	VFT/SE/00684	CL LAGAR Nº 1 Plta/Piso 1	152	8	Casco Antiguo	1	6	120	1	1	1	1	0	1	1	1	1	0	0	9.6	28	9	0	0	1	0	0	0
339	VFT/SE/00685	CL SANTAS PATRONAS Nº 55 Plta/Piso BAJA Pta 2	185	9	Casco Antiguo	1	5	120	1	1	1	1	1	1	1	1	1	0	0	9.8	34	9	0	0	1	0	0	0
340	VFT/SE/00688	CL CASTILLA Nº 7 Plta/Piso 2 Pta 6	103.66	19	Triana	0.80567	2	100	1	1	1	1	1	1	1	1	0	0	1	9.5	18	9	0	1	0	0	0	0
341	VFT/SE/00688	CL CASTILLA Nº 7 Plta/Piso 2 Pta 6	113.66	19	Triana	0.80567	3	100	1	1	1	1	1	1	1	1	0	0	1	9.5	18	9	0	1	0	0	0	0
342	VFT/SE/00688	CL CASTILLA Nº 7 Plta/Piso 2 Pta 6	228.16	19	Triana	0.80567	4	100	1	1	1	1	1	1	1	1	0	0	1	9.5	18	9	0	0	0	0	0	1
343	VFT/SE/00688	CL CASTILLA Nº 7 Plta/Piso 2 Pta 6	238.16	19	Triana	0.80567	5	100	1	1	1	1	1	1	1	1	0	0	1	9.5	18	9	0	0	0	0	0	1
344	VFT/SE/00688	CL CASTILLA Nº 7 Plta/Piso 2 Pta 6	143.66	19	Triana	0.80567	6	100	1	1	1	1	1	1	1	1	0	0	1	9.5	18	9	1	0	0	0	0	0
345	VFT/SE/00690	CL GALERA Nº 40	95	9	Casco Antiguo	1	2	42	1	1	1	0	0	0	0	0	0	0	0	9.6	32	8.5	0	0	1	0	0	0
346	VFT/SE/00690	CL GALERA Nº 40	110	9	Casco Antiguo	1	3	42	1	1	1	0	0	0	0	0	0	0	0	9.6	32	8.5	0	0	1	0	0	0
347	VFT/SE/00691	CL ANTONIA DIAZ Nº 2-4 Esc. 2 Plta/Piso ATICO	155.5	6	Casco Antiguo	1	4	90	1	1	1	1	1	1	1	1	0	0	0	9.5	52	9.5	0	0	0	1	0	0
348	VFT/SE/00693	CL SAN ISIDORO Nº 12 Plta/Piso BAJO Pta 6	100	5	Casco Antiguo	1	2	60	1	1	0	0	1	0	0	1	0	0	0	9.4	52	9	0	0	1	0	0	0
349	VFT/SE/00693	CL SAN ISIDORO Nº 12 Plta/Piso BAJO Pta 6	160	5	Casco Antiguo	1	4	60	1	1	0	0	1	0	0	1	0	0	0	9.4	52	9	0	0	1	0	0	0
350	VFT/SE/00694	CL PUREZA Nº 32 Pta ATICO	106	19	Triana	0.80567	3	80	1	1	0	1	1	1	0	1	0	0	0	8.9	23	8.5	0	0	1	0	0	0
351	VFT/SE/00694	CL PUREZA Nº 32 Pta ATICO	118	19	Triana	0.80567	4	80	1	1	0	1	1	1	0	1	0	0	0	8.9	23	8.5	0	0	1	0	0	0
352	VFT/SE/00695	CL AMADOR DE LOS RIOS Nº 21 Portal B	71.4	17	Nervión	0.89116	2	90	1	1	0	0	0	1	0	1	0	0	0	9.3	34	8.5	0	0	1	0	0	0
353	VFT/SE/00695	CL AMADOR DE LOS RIOS Nº 21 Portal B	78.2	17	Nervión	0.89116	3	90	1	1	0	0	0	1	0	1	0	0	0	9.3	34	8.5	0	0	1	0	0	0
354	VFT/SE/00695	CL AMADOR DE LOS RIOS Nº 21 Portal B	85	17	Nervión	0.89116	4	90	1	1	0	0	0	1	0	1	0	0	0	9.3	34	8.5	0	0	1	0	0	0
355	VFT/SE/00698	CL Pedro Miguel Nº 19	688.7	19	Casco Antiguo	1	6	155	1	1	1	1	0	1	1	0	0	1	1	9.5	34	10	0	0	0	0	1	0
356	VFT/SE/00698	CL Pedro Miguel Nº 19	293.56	19	Casco Antiguo	1	7	155	1	1	1	1	0	1	1	0	0	1	1	9.5	34	10	0	0	0	1	0	0
357	VFT/SE/00698	CL Pedro Miguel Nº 19	317	19	Casco Antiguo	1	8	155	1	1	1	1	0	1	1	0	0	1	1	9.5	34	10	0	0	0	1	0	0
358	VFT/SE/00717	CL REINOSO Nº 3 Plta/Piso 1	86.9	4	Casco Antiguo	1	2	56	1	1	1	0	0	1	0	0	0	0	0	9.4	26	8.5	0	0	1	0	0	0
359	VFT/SE/00717	CL REINOSO Nº 3 Plta/Piso 1	96.2	4	Casco Antiguo	1	3	56	1	1	1	0	0	1	0	0	0	0	0	9.4	26	8.5	0	0	1	0	0	0
360	VFT/SE/00717	CL REINOSO Nº 3 Plta/Piso 1	105.5	4	Casco Antiguo	1	4	56	1	1	1	0	0	1	0	0	0	0	0	9.4	26	8.5	0	0	1	0	0	0
361	VFT/SE/00718	CL HERBOLARIO Nº 8	65	7	Casco Antiguo	1	2	25	1	0	1	0	0	0	0	0	0	0	0	9.5	47	9	0	0	1	0	0	0
362	VFT/SE/00720	CL SAN DIEGO Nº 3 Plta/Piso 2	93	6	Casco Antiguo	1	2	70	1	1	1	1	0	1	0	1	0	0	0	6	49	7	0	0	0	1	0	0
363	VFT/SE/00720	CL SAN DIEGO Nº 3 Plta/Piso 2	228.5	6	Casco Antiguo	1	3	70	1	1	1	1	0	1	0	1	0	0	0	6	49	7	0	0	0	0	1	0
364	VFT/SE/00720	CL SAN DIEGO Nº 3 Plta/Piso 2	233.5	6	Casco Antiguo	1	4	70	1	1	1	1	0	1	0	1	0	0	0	6	49	7	0	0	0	0	1	0
365	VFT/SE/00723	CL PADRE MARCHENA Nº 9 Esc. 1 Pta 1	107	7	Casco Antiguo	1	2	50	1	1	0	0	0	0	0	0	0	0	0	8	46	8.5	1	0	0	0	0	0
366	VFT/SE/00723	CL PADRE MARCHENA Nº 9 Esc. 1 Pta 1	117	7	Casco Antiguo	1	3	50	1	1	0	0	0	0	0	0	0	0	0	8	46	8.5	1	0	0	0	0	0
367	VFT/SE/00723	CL PADRE MARCHENA Nº 9 Esc. 1 Pta 1	127	7	Casco Antiguo	1	4	50	1	1	0	0	0	0	0	0	0	0	0	8	46	8.5	1	0	0	0	0	0
368	VFT/SE/00730	CL Angeles Nº 7 Plta/Piso 2 Pta A	214.75	3	Casco Antiguo	1	4	100	1	1	0	1	0	1	1	1	0	0	1	9.2	47	10	0	1	0	0	0	0
369	VFT/SE/00730	CL Angeles Nº 7 Plta/Piso 2 Pta A	154.89	3	Casco Antiguo	1	6	100	1	1	0	1	0	1	1	1	0	0	1	9.2	47	10	0	0	0	1	0	0
370	VFT/SE/00734	CL Angeles Nº 7 Plta/Piso 1 Pta A	223.3	3	Casco Antiguo	1	6	70	1	1	0	0	0	1	1	1	0	0	1	9.2	47	10	0	1	0	0	0	0
371	VFT/SE/00738	CL ADOLFO RODRIGUEZ JURADO Nº 16 Plta/Piso 6 Pta DERECHA	55	5	Casco Antiguo	1	2	30	1	1	0	0	0	1	0	0	0	0	0	8.1	46	9	0	0	1	0	0	0
372	VFT/SE/00738	CL ADOLFO RODRIGUEZ JURADO Nº 16 Plta/Piso 6 Pta DERECHA	60	5	Casco Antiguo	1	3	30	1	1	0	0	0	1	0	0	0	0	0	8.1	46	9	0	0	1	0	0	0
373	VFT/SE/00740	CL ANGELES Nº 7 Plta/Piso 3ª Pta A	126.3	3	Casco Antiguo	1	6	120	1	1	0	1	0	1	1	1	0	0	1	9.2	47	10	0	0	1	0	0	0
374	VFT/SE/00746	CL YUSTE Nº 8 Y 10 Portal 1 Plta/Piso 2ª Pta 10	100	26	Casco Antiguo	1	2	65	1	1	0	1	0	1	0	1	0	0	0	9.2	27	8	1	0	0	0	0	0
375	VFT/SE/00746	CL YUSTE Nº 8 Y 10 Portal 1 Plta/Piso 2ª Pta 10	125	26	Casco Antiguo	1	4	65	1	1	0	1	0	1	0	1	0	0	0	9.2	27	8	1	0	0	0	0	0
376	VFT/SE/00748	CL PERIS MENCHETA Nº 42 Plta/Piso 2 Pta C	90.75	22	Casco Antiguo	1	2	80	1	1	1	1	1	0	1	1	0	0	0	7.5	19	8	0	0	0	1	0	0
377	VFT/SE/00748	CL PERIS MENCHETA Nº 42 Plta/Piso 2 Pta C	100.75	22	Casco Antiguo	1	3	80	1	1	1	1	1	0	1	1	0	0	0	7.5	19	8	0	0	0	1	0	0
378	VFT/SE/00748	CL PERIS MENCHETA Nº 42 Plta/Piso 2 Pta C	110.75	22	Casco Antiguo	1	4	80	1	1	1	1	1	0	1	1	0	0	0	7.5	19	8	0	0	0	1	0	0
379	VFT/SE/00748	CL PERIS MENCHETA Nº 42 Plta/Piso 2 Pta C	120.75	22	Casco Antiguo	1	5	80	1	1	1	1	1	0	1	1	0	0	0	7.5	19	8	0	0	0	1	0	0
380	VFT/SE/00748	CL PERIS MENCHETA Nº 42 Plta/Piso 2 Pta C	130.75	22	Casco Antiguo	1	6	80	1	1	1	1	1	0	1	1	0	0	0	7.5	19	8	0	0	0	1	0	0
381	VFT/SE/00757	AV SAN JUAN DE LA SALLE Nº 30 Plta/Piso 4 Pta A	78	41	Macarena	0.54254	3	90	1	1	0	0	0	1	0	1	0	1	1	8.8	23	8.5	0	0	0	1	0	0
382	VFT/SE/00760	CL Juan Rabadán Nº 56 Plta/Piso Bajo Pta E	220	23	Casco Antiguo	1	3	50	1	1	0	1	1	0	0	0	0	0	1	9	21	8	0	0	0	0	1	0
383	VFT/SE/00760	CL Juan Rabadán Nº 56 Plta/Piso Bajo Pta E	230	23	Casco Antiguo	1	4	50	1	1	0	1	1	0	0	0	0	0	1	9	21	8	0	0	0	0	1	0
384	VFT/SE/00771	CL PUREZA Nº 114 Plta/Piso 3 Pta D	98.1	17	Triana	0.80567	2	65	1	1	0	0	0	0	0	0	0	0	0	7.9	30	7.5	0	0	0	1	0	0
385	VFT/SE/00771	CL PUREZA Nº 114 Plta/Piso 3 Pta D	103.55	17	Triana	0.80567	3	65	1	1	0	0	0	0	0	0	0	0	0	7.9	30	7.5	0	0	0	1	0	0
386	VFT/SE/00771	CL PUREZA Nº 114 Plta/Piso 3 Pta D	109	17	Triana	0.80567	4	65	1	1	0	0	0	0	0	0	0	0	0	7.9	30	7.5	0	0	0	1	0	0
387	VFT/SE/00781	CL AUGUSTO PLASENCIA Nº 4 Plta/Piso 1 Pta A	108	7	Casco Antiguo	1	2	100	1	1	1	0	0	1	0	0	0	0	1	8.3	32	7	0	0	0	1	0	0
388	VFT/SE/00781	CL AUGUSTO PLASENCIA Nº 4 Plta/Piso 1 Pta A	110	7	Casco Antiguo	1	3	100	1	1	1	0	0	1	0	0	0	0	1	8.3	32	7	0	0	1	0	0	0
389	VFT/SE/00781	CL AUGUSTO PLASENCIA Nº 4 Plta/Piso 1 Pta A	125	7	Casco Antiguo	1	4	100	1	1	1	0	0	1	0	0	0	0	1	8.3	32	7	0	0	1	0	0	0
390	VFT/SE/00781	CL AUGUSTO PLASENCIA Nº 4 Plta/Piso 1 Pta A	145	7	Casco Antiguo	1	6	100	1	1	1	0	0	1	0	0	0	0	1	8.3	32	7	0	0	1	0	0	0
391	VFT/SE/00783	CL JAVIER LASSO DE LA VEGA Nº 3 Esc. 1 Plta/Piso 2 Pta L	98	12	Casco Antiguo	1	2	25	1	1	1	0	0	1	0	1	0	0	1	9.3	30	7	1	0	0	0	0	0
392	VFT/SE/00787	Calle Zaragoza, Centro histórico de Sevilla, 41001 Sevilla, España	223.66	7	Casco Antiguo	1	6	155	1	1	1	1	0	1	1	1	0	0	0	9	44	9.5	0	0	0	1	0	0
393	VFT/SE/00787	Calle Zaragoza, Centro histórico de Sevilla, 41001 Sevilla, España	234.06	7	Casco Antiguo	1	7	155	1	1	1	1	0	1	1	1	0	0	0	9	44	9.5	0	0	0	1	0	0
394	VFT/SE/00787	Calle Zaragoza, Centro histórico de Sevilla, 41001 Sevilla, España	244.46	7	Casco Antiguo	1	8	155	1	1	1	1	0	1	1	1	0	0	0	9	44	9.5	0	0	0	1	0	0
395	VFT/SE/00792	CL VIDRIO Nº 30 Plta/Piso 2 Pta 3	128	10	Casco Antiguo	1	2	80	1	1	1	1	1	1	0	0	0	1	0	9.2	27	9.5	0	0	1	0	0	0
396	VFT/SE/00792	CL VIDRIO Nº 30 Plta/Piso 2 Pta 3	158	10	Casco Antiguo	1	4	80	1	1	1	1	1	1	0	0	0	1	0	9.2	27	9.5	0	0	1	0	0	0
397	VFT/SE/00802	AV LA BUHAIRA Nº 18 Portal 1 Plta/Piso 4 Pta A	227	17	Nervión	0.89116	3	190	1	1	1	0	1	1	1	1	0	0	1	9.5	13	8	0	1	0	0	0	0
398	VFT/SE/00802	AV LA BUHAIRA Nº 18 Portal 1 Plta/Piso 4 Pta A	257	17	Nervión	0.89116	8	190	1	1	1	0	1	1	1	1	0	0	1	9.5	13	8	0	1	0	0	0	0
399	VFT/SE/00807	CL ADOLFO RODRIGUEZ JURADO Nº 16 Plta/Piso 4 Pta IZQUIERDA	55	5	Casco Antiguo	1	2	70	1	1	0	0	0	1	0	0	0	0	0	8.1	46	9	0	0	1	0	0	0
400	VFT/SE/00807	CL ADOLFO RODRIGUEZ JURADO Nº 16 Plta/Piso 4 Pta IZQUIERDA	60	5	Casco Antiguo	1	3	70	1	1	0	0	0	1	0	0	0	0	0	8.1	46	9	0	0	1	0	0	0
401	VFT/SE/00807	CL ADOLFO RODRIGUEZ JURADO Nº 16 Plta/Piso 4 Pta IZQUIERDA	125	5	Casco Antiguo	1	4	70	1	1	0	0	0	1	0	0	0	0	0	8.1	46	9	1	0	0	0	0	0
402	VFT/SE/00808	CL MALHARA Nº 13 Plta/Piso 1 Pta 3	93.1	6	Casco Antiguo	1	2	77	1	1	1	0	0	0	0	0	0	0	0	8.8	13	8	0	0	1	0	0	0
403	VFT/SE/00808	CL MALHARA Nº 13 Plta/Piso 1 Pta 3	98.1	6	Casco Antiguo	1	3	77	1	1	1	0	0	0	0	0	0	0	0	8.8	13	8	0	0	1	0	0	0
404	VFT/SE/00808	CL MALHARA Nº 13 Plta/Piso 1 Pta 3	98	6	Casco Antiguo	1	4	77	1	1	1	0	0	0	0	0	0	0	0	8.8	13	8	0	0	1	0	0	0
405	VFT/SE/00809	CL ADOLFO RODRIGUEZ JURADO Nº 16 Plta/Piso 5 Pta IZQUIERDA	130	5	Casco Antiguo	1	4	50	1	1	1	0	0	1	0	0	0	0	0	8.1	46	9	1	0	0	0	0	0
406	VFT/SE/00812	CL NUESTRO PADRE JESÚS NAZARENO Nº 5 Portal 4 Plta/Piso 1 Pta 4	83	22	Triana	0.80567	2	53	1	1	1	0	0	1	1	1	0	0	0	8.9	31	8.5	0	0	1	0	0	0
407	VFT/SE/00812	CL NUESTRO PADRE JESÚS NAZARENO Nº 5 Portal 4 Plta/Piso 1 Pta 4	113	22	Triana	0.80567	4	53	1	1	1	0	0	1	1	1	0	0	0	8.9	31	8.5	0	0	1	0	0	0
408	VFT/SE/00813	Teodosio 27 Portal C, 2 derecho	75	20	Casco Antiguo	1	2	55	1	1	0	0	0	0	0	0	0	0	0	9.2	29	7.5	1	0	0	0	0	0
409	VFT/SE/00813	Teodosio 27 Portal C, 2 derecho	85	20	Casco Antiguo	1	3	55	1	1	0	0	0	0	0	0	0	0	0	9.2	29	7.5	1	0	0	0	0	0
410	VFT/SE/00813	Teodosio 27 Portal C, 2 derecho	95	20	Casco Antiguo	1	4	55	1	1	0	0	0	0	0	0	0	0	0	9.2	29	7.5	1	0	0	0	0	0
411	VFT/SE/00813	Teodosio 27 Portal C, 2 derecho	105	20	Casco Antiguo	1	5	55	1	1	0	0	0	0	0	0	0	0	0	9.2	29	7.5	1	0	0	0	0	0
412	VFT/SE/00830	PZ DEL BUEN SUCESO Nº 2 Plta/Piso 2	265.83	10	Casco Antiguo	1	4	70	1	1	1	0	0	0	1	1	0	0	0	9.8	36	8.5	0	0	0	0	1	0
413	VFT/SE/00834	CL MALHARA Nº 11 Plta/Piso 1 Pta A	100.33	6	Casco Antiguo	1	2	60	1	1	1	1	0	1	1	1	1	0	0	9.5	30	8.5	0	1	0	0	0	0
414	VFT/SE/00834	CL MALHARA Nº 11 Plta/Piso 1 Pta A	110.33	6	Casco Antiguo	1	3	60	1	1	1	1	0	1	1	1	1	0	0	9.5	30	8.5	0	1	0	0	0	0
415	VFT/SE/00835	CL SAN ROQUE Nº 10 Esc. C Plta/Piso 1 Pta C	65	14	Casco Antiguo	1	5	60	1	1	0	0	1	0	0	0	0	0	1	9.3	47	7.5	0	0	1	0	0	0
416	VFT/SE/00841	CL SAN VIVENTE Nº 123 Plta/Piso BAJO Pta 3	80.5	24	Casco Antiguo	1	1	40	1	1	0	0	0	0	0	0	0	0	0	7.5	11	7	0	0	1	0	0	0
417	VFT/SE/00847	CL Mateos Gago Nº 23 Plta/Piso Bajo Pta B	90	3	Casco Antiguo	1	3	75	1	1	0	1	0	1	0	0	0	0	1	8.2	47	8.5	1	0	0	0	0	0
418	VFT/SE/00847	CL Mateos Gago Nº 23 Plta/Piso Bajo Pta B	95	3	Casco Antiguo	1	4	75	1	1	0	1	0	1	0	0	0	0	1	8.2	47	8.5	1	0	0	0	0	0
419	VFT/SE/00848	CL CUESTA DEL ROSARIO Nº 15 Plta/Piso 2 Pta A	125	7	Casco Antiguo	1	6	60	1	1	1	0	0	1	0	1	0	0	0	8.1	28	8	1	0	0	0	0	0
420	VFT/SE/00849	CL ROSARIO Nº 1 Plta/Piso 4	115	6	Casco Antiguo	1	4	40	1	1	0	1	0	0	0	0	0	0	0	8.2	44	9	1	0	0	0	0	0
421	VFT/SE/00850	CL ROSARIO Nº 1 Plta/Piso 5	250	6	Casco Antiguo	1	6	66	1	1	0	0	0	0	0	0	0	0	1	8.2	44	9	0	0	0	0	1	0
422	VFT/SE/00854	Álvarez Quintero 44	154	4	Casco Antiguo	1	3	100	1	1	1	0	0	1	1	0	0	0	1	9.5	30	8.5	1	0	0	0	0	0
423	VFT/SE/00854	Álvarez Quintero 44	378	4	Casco Antiguo	1	4	100	1	1	1	0	0	1	1	0	0	0	1	9.5	30	8.5	0	0	0	0	0	1
424	VFT/SE/00854	Álvarez Quintero 44	390	4	Casco Antiguo	1	5	100	1	1	1	0	0	1	1	0	0	0	1	9.5	30	8.5	0	0	0	0	0	1
425	VFT/SE/00854	Álvarez Quintero 44	190	4	Casco Antiguo	1	6	100	1	1	1	0	0	1	1	0	0	0	1	9.5	30	8.5	1	0	0	0	0	0
426	VFT/SE/00854	Álvarez Quintero 44	202	4	Casco Antiguo	1	7	100	1	1	1	0	0	1	1	0	0	0	1	9.5	30	8.5	1	0	0	0	0	0
427	VFT/SE/00858	CL VIDRIO Nº 22 Plta/Piso BAJA Pta D	145	10	Casco Antiguo	1	2	40	1	1	0	0	0	0	0	1	1	0	0	7.5	18	7	1	0	0	0	0	0
428	VFT/SE/00860	CL GUADIANA Nº 16 Plta/Piso 1º Pta B	125.5	20	Casco Antiguo	1	2	25	1	1	0	0	0	1	0	0	1	0	1	8.7	16	8	1	0	0	0	0	0
429	VFT/SE/00861	CL JOAQUIN MORALES TORRES Nº 6 Plta/Piso 2 Pta B	100	20	San Pablo - Santa Justa	0.67932	3	110	1	1	1	1	0	0	0	0	0	0	1	8.4	17	7	0	0	0	1	0	0
430	VFT/SE/00861	CL JOAQUIN MORALES TORRES Nº 6 Plta/Piso 2 Pta B	120	20	San Pablo - Santa Justa	0.67932	6	110	1	1	1	1	0	0	0	0	0	0	1	8.4	17	7	0	0	1	0	0	0
431	VFT/SE/00862	CL ENLADRILLADA Nº 7 Plta/Piso 7	79	16	Casco Antiguo	1	2	65	1	1	0	0	0	0	0	1	0	0	1	8.5	22	7.5	0	0	1	0	0	0
432	VFT/SE/00862	CL ENLADRILLADA Nº 7 Plta/Piso 7	89	16	Casco Antiguo	1	3	65	1	1	0	0	0	0	0	1	0	0	1	8.5	22	7.5	0	0	1	0	0	0
433	VFT/SE/00862	CL ENLADRILLADA Nº 7 Plta/Piso 7	99	16	Casco Antiguo	1	4	65	1	1	0	0	0	0	0	1	0	0	1	8.5	22	7.5	0	0	1	0	0	0
434	VFT/SE/00873	CL ALMIRANTE BONIFAZ Nº 3 Plta/Piso ATICO Pta 2	340	7	Casco Antiguo	1	10	230	1	1	1	1	0	1	0	0	1	1	1	8.9	51	10	1	0	0	0	0	0
435	VFT/SE/00884	PZ SANTA CRUZ Nº 2 Plta/Piso 1 Pta 2B	134	5	Casco Antiguo	1	1	50	1	1	0	0	0	0	1	0	0	0	1	8.9	26	9	0	1	0	0	0	0
436	VFT/SE/00884	PZ SANTA CRUZ Nº 2 Plta/Piso 1 Pta 2B	134.4	5	Casco Antiguo	1	2	50	1	1	0	0	0	0	1	0	0	0	1	8.9	26	9	0	1	0	0	0	0
437	VFT/SE/00884	PZ SANTA CRUZ Nº 2 Plta/Piso 1 Pta 2B	154.56	5	Casco Antiguo	1	3	50	1	1	0	0	0	0	1	0	0	0	1	8.9	26	9	0	1	0	0	0	0
438	VFT/SE/00884	PZ SANTA CRUZ Nº 2 Plta/Piso 1 Pta 2B	174.72	5	Casco Antiguo	1	4	50	1	1	0	0	0	0	1	0	0	0	1	8.9	26	9	0	1	0	0	0	0
439	VFT/SE/00884	PZ SANTA CRUZ Nº 2 Plta/Piso 1 Pta 2B	188.16	5	Casco Antiguo	1	5	50	1	1	0	0	0	0	1	0	0	0	1	8.9	26	9	0	1	0	0	0	0
440	VFT/SE/00887	CL MANUEL FONT DE ANTA Nº 4-6 Portal 13	68.33	19	Casco Antiguo	1	2	35	1	1	0	0	0	0	0	0	0	0	1	9	47	8.5	0	1	0	0	0	0
441	VFT/SE/00887	CL MANUEL FONT DE ANTA Nº 4-6 Portal 13	61.6	19	Casco Antiguo	1	3	35	1	1	0	0	0	0	0	0	0	0	1	9	47	8.5	0	0	1	0	0	0
442	VFT/SE/00888	CL MANUEL FONT DE ANTA Nº 4-6 Esc. IZDA Plta/Piso 2	68	19	Casco Antiguo	1	2	65	1	1	0	1	0	0	0	0	0	0	0	9	47	8.5	0	0	1	0	0	0
443	VFT/SE/00888	CL MANUEL FONT DE ANTA Nº 4-6 Esc. IZDA Plta/Piso 2	76	19	Casco Antiguo	1	3	65	1	1	0	1	0	0	0	0	0	0	0	9	47	8.5	0	0	1	0	0	0
444	VFT/SE/00894	CL SOR MANUELA RAMOS Nº 3 Blq. 3 Plta/Piso 1 Pta A	85	24	Triana	0.80567	2	45	1	1	0	0	1	0	0	0	0	0	0	9.5	18	7.5	0	0	1	0	0	0
445	VFT/SE/00894	CL SOR MANUELA RAMOS Nº 3 Blq. 3 Plta/Piso 1 Pta A	105	24	Triana	0.80567	3	45	1	1	0	0	1	0	0	0	0	0	0	9.5	18	7.5	0	0	1	0	0	0
446	VFT/SE/00894	CL SOR MANUELA RAMOS Nº 3 Blq. 3 Plta/Piso 1 Pta A	125	24	Triana	0.80567	4	45	1	1	0	0	1	0	0	0	0	0	0	9.5	18	7.5	0	0	1	0	0	0
447	VFT/SE/00894	CL SOR MANUELA RAMOS Nº 3 Blq. 3 Plta/Piso 1 Pta A	145	24	Triana	0.80567	5	45	1	1	0	0	1	0	0	0	0	0	0	9.5	18	7.5	0	0	1	0	0	0
448	VFT/SE/00894	CL SOR MANUELA RAMOS Nº 3 Blq. 3 Plta/Piso 1 Pta A	185	24	Triana	0.80567	7	45	1	1	0	0	1	0	0	0	0	0	0	9.5	18	7.5	0	0	1	0	0	0
449	VFT/SE/00905	CL Conde de Ibarra Nº 11-13 Esc. 1 Plta/Piso 0 Pta 7 Compl.Dom. Apartamento 12	216	8	Casco Antiguo	1	3	45	1	1	0	0	0	0	0	1	0	0	0	8.5	20	7.5	0	0	0	0	1	0
450	VFT/SE/00919	CL OROPESA Nº 1	138.33	7	Casco Antiguo	1	5	80	1	1	0	1	0	1	0	0	0	0	0	9.5	26	9	0	0	1	0	0	0
451	VFT/SE/00923	CL ADOLFO RODRIGUEZ JURADO Nº 16 Plta/Piso 4 Pta DERECHA	261	5	Casco Antiguo	1	4	75	1	1	0	0	0	1	0	0	0	0	0	8.1	46	9	0	0	0	0	0	1
452	VFT/SE/00923	CL ADOLFO RODRIGUEZ JURADO Nº 16 Plta/Piso 4 Pta DERECHA	266	5	Casco Antiguo	1	5	75	1	1	0	0	0	1	0	0	0	0	0	8.1	46	9	0	0	0	0	0	1
453	VFT/SE/00925	CL AMAPOLA Nº 3 Plta/Piso 1º Pta IZQ	103.75	18	Casco Antiguo	1	1	60	1	1	1	0	0	0	0	1	1	0	0	8.2	39	7.5	0	1	0	0	0	0
454	VFT/SE/00925	CL AMAPOLA Nº 3 Plta/Piso 1º Pta IZQ	115.25	18	Casco Antiguo	1	2	60	1	1	1	0	0	0	0	1	1	0	0	8.2	39	7.5	0	1	0	0	0	0
455	VFT/SE/00925	CL AMAPOLA Nº 3 Plta/Piso 1º Pta IZQ	126.75	18	Casco Antiguo	1	3	60	1	1	1	0	0	0	0	1	1	0	0	8.2	39	7.5	0	1	0	0	0	0
456	VFT/SE/00925	CL AMAPOLA Nº 3 Plta/Piso 1º Pta IZQ	132.5	18	Casco Antiguo	1	4	60	1	1	1	0	0	0	0	1	1	0	0	8.2	39	7.5	0	1	0	0	0	0
457	VFT/SE/00925	CL AMAPOLA Nº 3 Plta/Piso 1º Pta IZQ	144	18	Casco Antiguo	1	5	60	1	1	1	0	0	0	0	1	1	0	0	8.2	39	7.5	0	1	0	0	0	0
458	VFT/SE/00927	CL SAGUNTO Nº 3 Plta/Piso 1 Pta D	562.5	25	Casco Antiguo	1	6	250	1	1	0	1	1	1	0	1	0	0	1	9.5	39	10	0	0	0	0	0	1
459	VFT/SE/00928	CL FERIA Nº 142 Plta/Piso 2	60	23	Casco Antiguo	1	2	60	1	1	0	0	0	1	0	0	0	0	0	6.9	46	8	0	0	1	0	0	0
460	VFT/SE/00928	CL FERIA Nº 142 Plta/Piso 2	70	23	Casco Antiguo	1	3	60	1	1	0	0	0	1	0	0	0	0	0	6.9	46	8	0	0	1	0	0	0
461	VFT/SE/00928	CL FERIA Nº 142 Plta/Piso 2	80	23	Casco Antiguo	1	4	60	1	1	0	0	0	1	0	0	0	0	0	6.9	46	8	0	0	1	0	0	0
462	VFT/SE/00928	CL FERIA Nº 142 Plta/Piso 2	90	23	Casco Antiguo	1	5	60	1	1	0	0	0	1	0	0	0	0	0	6.9	46	8	0	0	1	0	0	0
463	VFT/SE/00928	CL FERIA Nº 142 Plta/Piso 2	100	23	Casco Antiguo	1	6	60	1	1	0	0	0	1	0	0	0	0	0	6.9	46	8	0	0	1	0	0	0
464	VFT/SE/00929	CL VIRGEN DE LA LUZ Nº 17 Plta/Piso 2	60	12	Casco Antiguo	1	2	50	1	1	1	0	0	1	0	0	0	0	0	6.9	46	8	0	0	1	0	0	0
465	VFT/SE/00929	CL VIRGEN DE LA LUZ Nº 17 Plta/Piso 2	70	12	Casco Antiguo	1	3	50	1	1	1	0	0	1	0	0	0	0	0	6.9	46	8	0	0	1	0	0	0
466	VFT/SE/00929	CL VIRGEN DE LA LUZ Nº 17 Plta/Piso 2	80	12	Casco Antiguo	1	4	50	1	1	1	0	0	1	0	0	0	0	0	6.9	46	8	0	0	1	0	0	0
467	VFT/SE/00929	CL VIRGEN DE LA LUZ Nº 17 Plta/Piso 2	90	12	Casco Antiguo	1	5	50	1	1	1	0	0	1	0	0	0	0	0	6.9	46	8	0	0	1	0	0	0
468	VFT/SE/00929	CL VIRGEN DE LA LUZ Nº 17 Plta/Piso 2	100	12	Casco Antiguo	1	6	50	1	1	1	0	0	1	0	0	0	0	0	6.9	46	8	0	0	1	0	0	0
469	VFT/SE/00932	CL DOCTOR JOSÉ MANUEL PUELLES DE LOS SANTOS Nº 2 Plta/Piso 3 Pta 13	80.75	33	Macarena	0.54254	2	45	1	1	0	0	0	0	0	0	0	0	1	9.7	35	8.5	0	0	0	1	0	0
470	VFT/SE/00934	CL DOS DE MAYO Nº 36 Plta/Piso 2 Pta 4	86.67	6	Casco Antiguo	1	2	25	1	1	1	1	0	1	0	1	0	0	0	9.1	26	9	0	0	0	1	0	0
471	VFT/SE/00935	CL GARCÍA RAMOS Nº 13 Plta/Piso BAJO Pta EXT. IZ	65.5	18	Casco Antiguo	1	2	25	1	1	0	0	1	0	0	0	0	0	1	8.6	24	7	0	0	0	1	0	0
472	VFT/SE/00939	Ximénez de Enciso No 4	120	3	Casco Antiguo	1	2	70	1	1	1	0	0	1	0	1	0	0	0	9.4	19	8	0	0	0	1	0	0
473	VFT/SE/00939	Ximénez de Enciso No 4	258.57	3	Casco Antiguo	1	3	70	1	1	1	0	0	1	0	1	0	0	0	9.4	19	8	0	0	0	0	1	0
474	VFT/SE/00939	Ximénez de Enciso No 4	150	3	Casco Antiguo	1	4	70	1	1	1	0	0	1	0	1	0	0	0	9.4	19	8	0	0	0	1	0	0
475	VFT/SE/00941	CL MORAVIA Nº 2 Plta/Piso 1º Pta 3	86.49	21	Casco Antiguo	1	2	48	1	1	1	0	0	1	0	0	1	0	1	6.8	28	7	1	0	0	0	0	0
476	VFT/SE/00941	CL MORAVIA Nº 2 Plta/Piso 1º Pta 3	93.49	21	Casco Antiguo	1	3	48	1	1	1	0	0	1	0	0	1	0	1	6.8	28	7	1	0	0	0	0	0
477	VFT/SE/00941	CL MORAVIA Nº 2 Plta/Piso 1º Pta 3	100.49	21	Casco Antiguo	1	4	48	1	1	1	0	0	1	0	0	1	0	1	6.8	28	7	1	0	0	0	0	0
478	VFT/SE/00941	CL MORAVIA Nº 2 Plta/Piso 1º Pta 3	110.49	21	Casco Antiguo	1	5	48	1	1	1	0	0	1	0	0	1	0	1	6.8	28	7	1	0	0	0	0	0
479	VFT/SE/00942	CL SAN ISIDORO Nº 3-5 Plta/Piso 2º Pta G	129	5	Casco Antiguo	1	2	55	1	1	0	0	1	0	1	1	0	0	0	9.4	47	8.5	1	0	0	0	0	0
480	VFT/SE/00949	CALLE SANTA ANA Nº 49 Plta/Piso 1 Pta/Letra D	123.5	8	Casco Antiguo	1	4	70	1	1	0	0	0	1	0	1	0	0	0	7.1	46	8	0	1	0	0	0	0
481	VFT/SE/00949	CALLE SANTA ANA Nº 49 Plta/Piso 1 Pta/Letra D	118.5	8	Casco Antiguo	1	5	60	1	1	1	0	0	1	0	1	0	0	0	7.1	46	8	0	1	0	0	0	0
482	VFT/SE/00949	CALLE SANTA ANA Nº 49 Plta/Piso 1 Pta/Letra D	132.65	8	Casco Antiguo	1	5	70	1	1	0	0	0	1	0	1	0	0	0	7.1	46	8	0	1	0	0	0	0
483	VFT/SE/00949	CALLE SANTA ANA Nº 49 Plta/Piso 1 Pta/Letra D	141.8	8	Casco Antiguo	1	6	70	1	1	0	0	0	1	0	1	0	0	0	7.1	46	8	0	1	0	0	0	0
484	VFT/SE/00954	CL TRAJANO Nº 5-7 Esc. E Plta/Piso 2 Pta D2	160	16	Casco Antiguo	1	2	80	1	1	1	1	1	1	1	1	0	0	0	9.1	46	10	1	0	0	0	0	0
485	VFT/SE/00954	CL TRAJANO Nº 5-7 Esc. E Plta/Piso 2 Pta D2	170	16	Casco Antiguo	1	3	80	1	1	1	1	1	1	1	1	0	0	0	9.1	46	10	1	0	0	0	0	0
486	VFT/SE/00954	CL TRAJANO Nº 5-7 Esc. E Plta/Piso 2 Pta D2	180	16	Casco Antiguo	1	4	80	1	1	1	1	1	1	1	1	0	0	0	9.1	46	10	1	0	0	0	0	0
487	VFT/SE/00956	CL ROCÍO Nº 11 Plta/Piso 1 Pta 6	199	19	Triana	0.80567	2	60	1	1	0	0	1	0	0	0	0	0	1	9	35	8.5	0	0	0	0	1	0
488	VFT/SE/00956	CL ROCÍO Nº 11 Plta/Piso 1 Pta 6	239.5	19	Triana	0.80567	3	60	1	1	0	0	1	0	0	0	0	0	1	9	35	8.5	0	0	0	0	1	0
489	VFT/SE/00956	CL ROCÍO Nº 11 Plta/Piso 1 Pta 6	280	19	Triana	0.80567	4	60	1	1	0	0	1	0	0	0	0	0	1	9	35	8.5	0	0	0	0	1	0
490	VFT/SE/00957	CL GARCIA DE VINUESA Nº 26/28	205.05	5	Casco Antiguo	1	4	50	1	1	0	1	0	1	0	1	0	0	0	8.8	47	9.5	1	0	0	0	0	0
491	VFT/SE/00957	CL GARCIA DE VINUESA Nº 26/28	186.05	5	Casco Antiguo	1	4	80	1	1	0	0	0	0	0	1	0	0	0	8.8	47	9.5	0	1	0	0	0	0
492	VFT/SE/00957	CL GARCIA DE VINUESA Nº 26/28	117.1	5	Casco Antiguo	1	5	110	1	1	1	0	0	1	0	1	0	0	0	8.8	47	9.5	0	0	1	0	0	0
493	VFT/SE/00957	CL GARCIA DE VINUESA Nº 26/28	127.55	5	Casco Antiguo	1	6	110	1	1	1	0	0	1	0	1	0	0	0	8.8	47	9.5	0	0	1	0	0	0
494	VFT/SE/00957	CL GARCIA DE VINUESA Nº 26/28	179.8	5	Casco Antiguo	1	7	110	1	1	1	0	0	1	0	1	0	0	0	8.8	47	9.5	0	0	1	0	0	0
495	VFT/SE/00969	CL sagasta Nº 4 Plta/Piso 3 Compl.Dom. atico	295.67	7	Casco Antiguo	1	2	84	1	1	1	1	0	1	0	1	0	1	0	9.5	46	10	0	0	0	0	1	0
496	VFT/SE/00969	CL sagasta Nº 4 Plta/Piso 3 Compl.Dom. atico	249	7	Casco Antiguo	1	4	84	1	1	1	1	0	1	0	1	0	1	0	9.5	46	10	0	1	0	0	0	0
497	VFT/SE/00969	CL sagasta Nº 4 Plta/Piso 3 Compl.Dom. atico	379	7	Casco Antiguo	1	6	84	1	1	1	1	0	1	0	1	0	1	0	9.5	46	10	0	0	0	0	0	1
498	VFT/SE/00974	CL Carlos Cañal Nº 36 Portal 1 Plta/Piso 2º Pta B	155.67	10	Casco Antiguo	1	6	65	1	1	0	0	0	0	0	1	0	0	0	8.9	28	9.5	0	1	0	0	0	0
499	VFT/SE/00977	Calle Cerrajería, 4	110	9	Casco Antiguo	1	4	45	1	1	1	0	0	1	0	1	0	0	0	8.6	47	9	0	0	1	0	0	0
500	VFT/SE/00978	CL CERRAJERIA Nº 12 Plta/Piso 2º Pta C	173.67	9	Casco Antiguo	1	4	75	1	1	1	0	0	1	1	1	0	0	0	9.6	46	9	0	1	0	0	0	0
501	VFT/SE/00978	CL CERRAJERIA Nº 12 Plta/Piso 2º Pta C	192.67	9	Casco Antiguo	1	4	100	1	1	0	0	0	0	1	1	0	0	0	9.6	46	9	0	1	0	0	0	0
502	VFT/SE/00978	CL CERRAJERIA Nº 12 Plta/Piso 2º Pta C	227.67	9	Casco Antiguo	1	5	100	1	1	0	0	0	0	1	1	0	0	0	9.6	46	9	0	1	0	0	0	0
503	VFT/SE/00986	CL jovellanos Nº 9	157	8	Casco Antiguo	1	2	40	1	1	1	0	0	1	0	1	0	0	0	9.3	46	9.5	0	1	0	0	0	0
504	VFT/SE/00986	CL jovellanos Nº 9	275.67	8	Casco Antiguo	1	2	55	1	1	1	1	0	1	0	1	0	0	0	9.3	46	9.5	0	0	0	0	1	0
505	VFT/SE/00986	CL jovellanos Nº 9	295.67	8	Casco Antiguo	1	4	40	1	1	1	0	0	1	0	1	0	0	0	9.3	46	9.5	0	0	0	0	1	0
506	VFT/SE/00986	CL jovellanos Nº 9	114	8	Casco Antiguo	1	4	55	1	1	1	1	0	1	0	1	0	0	0	9.3	46	9.5	0	0	1	0	0	0
507	VFT/SE/00987	CL MARTIN VILLA Nº 9 Esc. 5 Pta D	330.12	11	Casco Antiguo	1	8	110	1	1	1	0	0	1	0	1	1	0	0	9.5	30	8.5	0	1	0	0	0	0
508	VFT/SE/00991	CL SANTIAGO Nº 27 Plta/Piso 66	84	12	Casco Antiguo	1	2	60	1	1	1	1	1	1	0	0	0	0	1	8.7	30	8.5	0	0	1	0	0	0
509	VFT/SE/00991	CL SANTIAGO Nº 27 Plta/Piso 66	94	12	Casco Antiguo	1	3	60	1	1	1	1	1	1	0	0	0	0	1	8.7	30	8.5	0	0	1	0	0	0
510	VFT/SE/01003	CL RODRIGO DE TRIANA Nº 20 Esc. 1 Plta/Piso 2 Pta C	77.5	19	Triana	0.80567	2	35	1	1	0	1	0	0	0	0	0	0	1	9.1	44	8.5	0	0	0	1	0	0
511	VFT/SE/01003	CL RODRIGO DE TRIANA Nº 20 Esc. 1 Plta/Piso 2 Pta C	117.5	19	Triana	0.80567	4	35	1	1	0	1	0	0	0	0	0	0	1	9.1	44	8.5	0	0	0	1	0	0
512	VFT/SE/01004	CL CONTEROS Nº 2 Esc. 1 Plta/Piso 2 Pta 6	100	3	Casco Antiguo	1	2	50	1	1	1	0	0	0	0	0	0	0	0	9.7	46	8.5	0	0	0	1	0	0
513	VFT/SE/01004	CL CONTEROS Nº 2 Esc. 1 Plta/Piso 2 Pta 6	120	3	Casco Antiguo	1	3	50	1	1	1	0	0	0	0	0	0	0	0	9.7	46	8.5	0	0	0	1	0	0
514	VFT/SE/01004	CL CONTEROS Nº 2 Esc. 1 Plta/Piso 2 Pta 6	140	3	Casco Antiguo	1	4	50	1	1	1	0	0	0	0	0	0	0	0	9.7	46	8.5	0	0	0	1	0	0
515	VFT/SE/01005	CL CONTEROS Nº 2 Esc. 1 Plta/Piso 2 Pta 9	110	3	Casco Antiguo	1	2	65	1	1	1	0	0	0	0	0	0	0	0	9.7	46	8.5	0	0	0	1	0	0
516	VFT/SE/01007	Calle Santa María la Blanca 13, Centro histórico de Sevilla, 41004 Sevilla, España	107.5	7	Casco Antiguo	1	4	60	1	1	1	1	1	1	1	1	1	0	1	9.3	49	8.5	0	0	0	1	0	0
517	VFT/SE/01009	CL MOSQUERA DE FIGUEROA Nº 63 Plta/Piso BAJO	380	30	Triana	0.80567	9	164	1	1	0	1	1	0	1	1	1	0	0	8.5	16	8	0	0	0	0	1	0
518	VFT/SE/01019	CL ANTONIA DIAZ Nº 12 Plta/Piso 3 Pta D	177.04	8	Casco Antiguo	1	4	120	1	1	1	0	0	1	0	1	0	0	1	9.1	46	10	1	0	0	0	0	0
519	VFT/SE/01019	CL ANTONIA DIAZ Nº 12 Plta/Piso 3 Pta D	194.05	8	Casco Antiguo	1	6	120	1	1	1	1	0	1	0	1	0	0	1	9.1	46	10	0	0	1	0	0	0
520	VFT/SE/01021	CL LEONCILLOS Nº 7 Plta/Piso BAJO Pta 3	91.66	14	Casco Antiguo	1	2	50	1	1	0	0	1	0	0	1	0	0	0	8.6	24	7	0	0	0	1	0	0
521	VFT/SE/01021	CL LEONCILLOS Nº 7 Plta/Piso BAJO Pta 3	101.66	14	Casco Antiguo	1	3	50	1	1	0	0	1	0	0	1	0	0	0	8.6	24	7	0	0	0	1	0	0
522	VFT/SE/01021	CL LEONCILLOS Nº 7 Plta/Piso BAJO Pta 3	108.33	14	Casco Antiguo	1	4	50	1	1	0	0	1	0	0	1	0	0	0	8.6	24	7	0	0	1	0	0	0
523	VFT/SE/01025	CL TORREBLANCA Nº 16 Plta/Piso 1 Pta 6	106	25	Casco Antiguo	1	3	95	1	1	1	1	1	1	1	0	0	0	0	9.2	21	9	0	0	1	0	0	0
524	VFT/SE/01025	CL TORREBLANCA Nº 16 Plta/Piso 1 Pta 6	118	25	Casco Antiguo	1	4	95	1	1	1	1	1	1	1	0	0	0	0	9.2	21	9	0	0	1	0	0	0
525	VFT/SE/01028	CL SANTAS PATRONAS Nº 55 Plta/Piso 1º Pta 3	130	9	Casco Antiguo	1	4	85	1	1	1	0	0	0	0	1	0	0	0	7.9	42	8.5	0	0	1	0	0	0
526	VFT/SE/01035	Calle Amor de Dios 26	137.05	15	Casco Antiguo	1	6	120	1	1	1	1	0	1	0	1	0	0	1	8.1	23	10	0	0	1	0	0	0
527	VFT/SE/01047	CL ROSARIO Nº 10 Plta/Piso BJ Pta DRCH	107.5	9	Casco Antiguo	1	3	58	1	1	0	0	0	1	0	0	0	0	0	9.7	12	8.5	0	0	1	0	0	0
528	VFT/SE/01050	CL VALDERRAMA Nº 2-4 Plta/Piso 2	141.5	18	Casco Antiguo	1	2	90	1	1	0	1	0	1	0	0	0	0	1	8.3	12	8	1	0	0	0	0	0
529	VFT/SE/01050	CL VALDERRAMA Nº 2-4 Plta/Piso 2	234.33	18	Casco Antiguo	1	3	90	1	1	0	1	0	1	0	0	0	0	1	8.3	12	8	0	0	0	0	0	1
530	VFT/SE/01050	CL VALDERRAMA Nº 2-4 Plta/Piso 2	313.33	18	Casco Antiguo	1	4	90	1	1	0	1	0	1	0	0	0	0	1	8.3	12	8	0	0	0	0	0	1
531	VFT/SE/01050	CL VALDERRAMA Nº 2-4 Plta/Piso 2	323.33	18	Casco Antiguo	1	5	90	1	1	0	1	0	1	0	0	0	0	1	8.3	12	8	0	0	0	0	0	1
532	VFT/SE/01050	CL VALDERRAMA Nº 2-4 Plta/Piso 2	333.33	18	Casco Antiguo	1	6	90	1	1	0	1	0	1	0	0	0	0	1	8.3	12	8	0	0	0	0	0	1
533	VFT/SE/01058	CL CANARIOS Nº 5	70	8	Casco Antiguo	1	2	47	1	1	1	1	1	1	1	1	0	0	1	9.1	16	6.5	0	0	1	0	0	0
534	VFT/SE/01060	CL MORATIN Nº 24 Plta/Piso 3 Pta A	80	11	Casco Antiguo	1	4	45	1	1	0	0	1	0	0	0	0	0	0	9	23	8	0	0	1	0	0	0
535	VFT/SE/01065	CL CARLOS CAÑAL Nº 36 Portal 3 Plta/Piso BAJO Pta O	183	10	Casco Antiguo	1	2	40	1	1	0	0	0	0	0	0	0	0	0	8.6	22	7.5	0	0	0	0	1	0
536	VFT/SE/01065	CL CARLOS CAÑAL Nº 36 Portal 3 Plta/Piso BAJO Pta O	102	10	Casco Antiguo	1	3	40	1	1	0	0	0	0	0	0	0	0	0	8.6	22	7.5	1	0	0	0	0	0
537	VFT/SE/01065	CL CARLOS CAÑAL Nº 36 Portal 3 Plta/Piso BAJO Pta O	100	10	Casco Antiguo	1	4	40	1	1	0	0	0	0	0	0	0	0	0	8.6	22	7.5	0	0	1	0	0	0
538	VFT/SE/01071	CL ENLADRILLADA Nº 63 Esc. 4 Plta/Piso 2 Pta A	293.33	21	Casco Antiguo	1	3	62	1	1	0	0	1	1	0	1	0	0	1	8.9	30	8	0	0	0	0	1	0
539	VFT/SE/01071	CL ENLADRILLADA Nº 63 Esc. 4 Plta/Piso 2 Pta A	112.5	21	Casco Antiguo	1	5	62	1	1	0	0	1	1	0	1	0	0	1	8.9	30	8	0	0	1	0	0	0
540	VFT/SE/01075	CL Pureza Nº 48 Plta/Piso Bajos Pta B	148	19	Triana	0.80567	2	40	1	1	0	0	1	1	0	1	0	0	0	8	54	8	0	0	0	1	0	0
541	VFT/SE/01075	CL Pureza Nº 48 Plta/Piso Bajos Pta B	158	19	Triana	0.80567	3	40	1	1	0	0	1	1	0	1	0	0	0	8	54	8	0	0	0	1	0	0
542	VFT/SE/01075	CL Pureza Nº 48 Plta/Piso Bajos Pta B	168	19	Triana	0.80567	4	40	1	1	0	0	1	1	0	1	0	0	0	8	54	8	0	0	0	1	0	0
543	VFT/SE/01103	CL Vib Arragel Nº 4 Plta/Piso Bajo Pta E	129	26	Casco Antiguo	1	2	45	1	0	0	0	1	1	0	1	0	0	1	9.2	22	7.5	1	0	0	0	0	0
544	VFT/SE/01103	CL Vib Arragel Nº 4 Plta/Piso Bajo Pta E	112.8	26	Casco Antiguo	1	4	45	1	0	0	0	1	1	0	1	0	0	1	9.2	22	7.5	0	0	0	1	0	0
545	VFT/SE/01103	CL Vib Arragel Nº 4 Plta/Piso Bajo Pta E	150	26	Casco Antiguo	1	6	45	1	0	0	0	1	1	0	1	0	0	1	9.2	22	7.5	1	0	0	0	0	0
546	VFT/SE/01108	CL ARGOTE DE MOLINA Nº 23 Esc. 2 Plta/Piso 3 Pta A	137	3	Casco Antiguo	1	2	58	1	1	1	0	1	1	0	0	0	0	0	9.3	46	8	0	1	0	0	0	0
547	VFT/SE/01108	CL ARGOTE DE MOLINA Nº 23 Esc. 2 Plta/Piso 3 Pta A	275.67	3	Casco Antiguo	1	4	58	1	1	1	0	1	1	0	0	0	0	0	9.3	46	8	0	0	0	0	1	0
548	VFT/SE/01113	CL JESUS DEL GRAN PODER Nº 24 Plta/Piso 2 Pta E	94	15	Casco Antiguo	1	2	50	1	1	1	0	0	1	0	1	0	0	0	8.3	27	9	1	0	0	0	0	0
549	VFT/SE/01113	CL JESUS DEL GRAN PODER Nº 24 Plta/Piso 2 Pta E	106	15	Casco Antiguo	1	3	50	1	1	1	0	0	1	0	1	0	0	0	8.3	27	9	1	0	0	0	0	0
550	VFT/SE/01113	CL JESUS DEL GRAN PODER Nº 24 Plta/Piso 2 Pta E	118	15	Casco Antiguo	1	4	50	1	1	1	0	0	1	0	1	0	0	0	8.3	27	9	1	0	0	0	0	0
551	VFT/SE/01114	PZ DE LA ENCARNACIÓN Nº 24 Plta/Piso 2	200	11	Casco Antiguo	1	7	115	1	1	1	0	1	1	1	1	0	0	0	9.8	48	9.5	1	0	0	0	0	0
552	VFT/SE/01116	PZ ALAMEDA DE HERCULES Nº 74 Plta/Piso 2 Pta A	70	20	Casco Antiguo	1	2	50	1	1	0	1	1	1	0	0	0	0	0	8.2	29	8.5	1	0	0	0	0	0
553	VFT/SE/01118	CL RECAREDO Nº 14 Plta/Piso 1º Pta B	60.5	14	Nervión	0.89116	1	45	1	1	0	0	1	0	0	0	1	0	1	8.6	46	8.5	1	0	0	0	0	0
554	VFT/SE/01118	CL RECAREDO Nº 14 Plta/Piso 1º Pta B	163.75	14	Nervión	0.89116	2	45	1	1	0	0	1	0	0	0	1	0	1	8.6	46	8.5	0	0	0	0	1	0
555	VFT/SE/01118	CL RECAREDO Nº 14 Plta/Piso 1º Pta B	173.75	14	Nervión	0.89116	3	45	1	1	0	0	1	0	0	0	1	0	1	8.6	46	8.5	0	0	0	0	1	0
556	VFT/SE/01118	CL RECAREDO Nº 14 Plta/Piso 1º Pta B	92.5	14	Nervión	0.89116	4	45	1	1	0	0	1	0	0	0	1	0	1	8.6	46	8.5	1	0	0	0	0	0
557	VFT/SE/01118	CL RECAREDO Nº 14 Plta/Piso 1º Pta B	107.5	14	Nervión	0.89116	5	45	1	1	0	0	1	0	0	0	1	0	1	8.6	46	8.5	1	0	0	0	0	0
558	VFT/SE/01119	CL Trajano Nº 41 Plta/Piso 2	92	16	Casco Antiguo	1	2	10	1	1	1	0	0	1	0	0	1	0	0	9.4	16	8.5	0	0	1	0	0	0
559	VFT/SE/01124	PZ DE COMPOSTELA Nº 2 Plta/Piso 4 Pta D Compl.Dom. NUCLEO RESIDENCIAL SANTIAGO APOSTOL	102	23	Triana	0.80567	4	72	1	1	0	0	0	1	0	1	0	0	0	9.2	23	8.5	1	0	0	0	0	0
560	VFT/SE/01126	CL MATEOS GAGO Nº 2 Plta/Piso 1 Pta G	172.9	1	Casco Antiguo	1	2	75	1	1	0	1	0	1	0	0	0	0	0	8.3	37	8.5	1	0	0	0	0	0
561	VFT/SE/01126	CL MATEOS GAGO Nº 2 Plta/Piso 1 Pta G	189.4	1	Casco Antiguo	1	3	75	1	1	0	1	0	1	0	0	0	0	0	8.3	37	8.5	1	0	0	0	0	0
562	VFT/SE/01126	CL MATEOS GAGO Nº 2 Plta/Piso 1 Pta G	321.33	1	Casco Antiguo	1	4	75	1	1	0	1	0	1	0	0	0	0	0	8.3	37	8.5	0	0	0	0	0	1
563	VFT/SE/01127	CL Pureza Nº 100 Pta 15	90	17	Triana	0.80567	5	50	1	1	0	0	1	0	0	0	0	0	1	8.9	32	8	0	0	1	0	0	0
564	VFT/SE/01133	CL BEATRIZ SUABIA Nº 14	335	33	Nervión	0.89116	10	120	1	1	0	0	1	0	1	1	1	0	1	8.8	44	8.5	0	1	0	0	0	0
565	VFT/SE/01133	CL BEATRIZ SUABIA Nº 14	365	33	Nervión	0.89116	12	120	1	1	0	0	1	0	1	1	1	0	1	8.8	44	8.5	0	1	0	0	0	0
566	VFT/SE/01133	CL BEATRIZ SUABIA Nº 14	380	33	Nervión	0.89116	13	120	1	1	0	0	1	0	1	1	1	0	1	8.8	44	8.5	1	0	0	0	0	0
567	VFT/SE/01133	CL BEATRIZ SUABIA Nº 14	395	33	Nervión	0.89116	14	120	1	1	0	0	1	0	1	1	1	0	1	8.8	44	8.5	1	0	0	0	0	0
568	VFT/SE/01133	CL BEATRIZ SUABIA Nº 14	410	33	Nervión	0.89116	15	120	1	1	0	0	1	0	1	1	1	0	1	8.8	44	8.5	1	0	0	0	0	0
569	VFT/SE/01135	CL CABO NOVAL Nº 15 Plta/Piso 4	153.75	4	Casco Antiguo	1	1	60	0	1	1	1	1	1	0	1	0	0	0	9.2	38	10	0	0	1	0	0	0
570	VFT/SE/01135	CL CABO NOVAL Nº 15 Plta/Piso 4	164	4	Casco Antiguo	1	2	60	0	1	1	1	1	1	0	1	0	0	0	9.2	38	10	0	0	1	0	0	0
571	VFT/SE/01135	CL CABO NOVAL Nº 15 Plta/Piso 4	174.25	4	Casco Antiguo	1	3	60	0	1	1	1	1	1	0	1	0	0	0	9.2	38	10	0	0	1	0	0	0
572	VFT/SE/01135	CL CABO NOVAL Nº 15 Plta/Piso 4	198.85	4	Casco Antiguo	1	4	60	0	1	1	1	1	1	0	1	0	0	0	9.2	38	10	0	0	1	0	0	0
573	VFT/SE/01142	PZ ALAMEDA DE HERCULES Nº 27 Plta/Piso 1 Pta B	96.67	19	Casco Antiguo	1	2	50	1	1	1	1	0	1	1	0	0	0	0	9.2	29	8	0	0	0	1	0	0
574	VFT/SE/01142	PZ ALAMEDA DE HERCULES Nº 27 Plta/Piso 1 Pta B	106.67	19	Casco Antiguo	1	3	50	1	1	1	1	0	1	1	0	0	0	0	9.2	29	8	0	0	0	1	0	0
575	VFT/SE/01142	PZ ALAMEDA DE HERCULES Nº 27 Plta/Piso 1 Pta B	116.67	19	Casco Antiguo	1	4	50	1	1	1	1	0	1	1	0	0	0	0	9.2	29	8	0	0	0	1	0	0
576	VFT/SE/01146	CL CANTABRIA Nº 13 Plta/Piso 1 Pta A	74	18	Casco Antiguo	1	2	50	1	1	1	1	1	1	0	0	0	0	0	7.5	18	8	0	0	0	1	0	0
577	VFT/SE/01146	CL CANTABRIA Nº 13 Plta/Piso 1 Pta A	84	18	Casco Antiguo	1	3	50	1	1	1	1	1	1	0	0	0	0	0	7.5	18	8	0	0	0	1	0	0
578	VFT/SE/01153	CL HUELVA Nº 5 Plta/Piso 3	110	7	Casco Antiguo	1	4	87	1	1	1	0	0	1	0	0	0	0	1	9	36	8.5	0	0	1	0	0	0
579	VFT/SE/01153	CL HUELVA Nº 5 Plta/Piso 3	160	7	Casco Antiguo	1	6	87	1	1	1	0	0	1	0	0	0	0	1	9	36	8.5	0	0	1	0	0	0
580	VFT/SE/01154	CL CABEZA DEL REY DON PEDRO Nº 18 Plta/Piso BAJO Pta A	312.5	8	Casco Antiguo	1	2	55	1	1	0	0	0	0	0	0	0	0	0	9	24	8.5	0	0	0	0	0	1
581	VFT/SE/01154	CL CABEZA DEL REY DON PEDRO Nº 18 Plta/Piso BAJO Pta A	317.5	8	Casco Antiguo	1	3	55	1	1	0	0	0	0	0	0	0	0	0	9	24	8.5	0	0	0	0	0	1
582	VFT/SE/01154	CL CABEZA DEL REY DON PEDRO Nº 18 Plta/Piso BAJO Pta A	325.5	8	Casco Antiguo	1	4	55	1	1	0	0	0	0	0	0	0	0	0	9	24	8.5	0	0	0	0	0	1
583	VFT/SE/01165	CL PERAL Nº 26 Plta/Piso 2 Pta C	103.31	25	Casco Antiguo	1	5	55	1	1	0	0	0	0	0	0	0	0	0	9.3	28	8	0	0	0	1	0	0
584	VFT/SE/01165	CL PERAL Nº 26 Plta/Piso 2 Pta C	113.06	25	Casco Antiguo	1	6	55	1	1	0	0	0	0	0	0	0	0	0	9.3	28	8	0	0	0	1	0	0
585	VFT/SE/01165	CL PERAL Nº 26 Plta/Piso 2 Pta C	122.81	25	Casco Antiguo	1	7	55	1	1	0	0	0	0	0	0	0	0	0	9.3	28	8	0	0	0	1	0	0
586	VFT/SE/01169	CL NUESTRO PADRE JESUS NAZARENO , Nº 2 Portal 3 Pta 3 Compl.Dom. EDIFICIO GALIA TRIANA , BLOQUE NUMERO 2	128.35	21	Triana	0.80567	2	52	1	1	0	0	1	0	0	1	0	0	0	9.7	42	8.5	0	1	0	0	0	0
587	VFT/SE/01169	CL NUESTRO PADRE JESUS NAZARENO , Nº 2 Portal 3 Pta 3 Compl.Dom. EDIFICIO GALIA TRIANA , BLOQUE NUMERO 2	135.9	21	Triana	0.80567	3	52	1	1	0	0	1	0	0	1	0	0	0	9.7	42	8.5	0	1	0	0	0	0
588	VFT/SE/01169	CL NUESTRO PADRE JESUS NAZARENO , Nº 2 Portal 3 Pta 3 Compl.Dom. EDIFICIO GALIA TRIANA , BLOQUE NUMERO 2	151	21	Triana	0.80567	4	52	1	1	0	0	1	0	0	1	0	0	0	9.7	42	8.5	0	1	0	0	0	0
589	VFT/SE/01175	CL ALFAQUEQUE Nº 19 Plta/Piso 1º Pta 2	75	19	Casco Antiguo	1	3	47	1	1	0	0	1	0	0	0	0	0	0	9.4	24	6.5	1	0	0	0	0	0
590	VFT/SE/01175	CL ALFAQUEQUE Nº 19 Plta/Piso 1º Pta 2	90	19	Casco Antiguo	1	4	47	1	1	0	0	1	0	0	0	0	0	0	9.4	24	6.5	1	0	0	0	0	0
591	VFT/SE/01176	CL MANUEL VAZQUEZ SAGASTIZABAL Nº 2 Plta/Piso PRINCIPAL Pta DERECHA	450	15	Nervión	0.89116	8	364	1	1	1	1	0	1	0	0	0	0	1	9.6	29	10	1	0	0	0	0	0
592	VFT/SE/01178	CL HARINAS Nº 27 Plta/Piso 3 Pta B	75	6	Casco Antiguo	1	2	25	1	1	0	1	0	1	0	1	0	0	1	8.2	39	8.5	0	0	0	1	0	0
593	VFT/SE/01179	CL Socorro Nº 24	185	17	Casco Antiguo	1	3	75	1	0	0	1	1	0	1	1	1	0	0	8.9	18	8.5	0	0	0	1	0	0
594	VFT/SE/01186	CL SIERPES Nº 20 Esc. 1 Plta/Piso ATICO Pta A	165	9	Casco Antiguo	1	5	120	1	1	1	1	1	1	0	1	0	0	1	8.2	29	8	0	0	0	1	0	0
595	VFT/SE/01189	CL MANUEL FONT DE ANTA Nº 4-6 Pta 7	68	19	Casco Antiguo	1	2	75	1	1	0	1	0	1	0	0	0	0	1	9	47	8.5	0	0	1	0	0	0
596	VFT/SE/01189	CL MANUEL FONT DE ANTA Nº 4-6 Pta 7	214.2	19	Casco Antiguo	1	3	75	1	1	0	1	0	1	0	0	0	0	1	9	47	8.5	0	0	0	0	0	1
597	VFT/SE/01189	CL MANUEL FONT DE ANTA Nº 4-6 Pta 7	227.7	19	Casco Antiguo	1	4	75	1	1	0	1	0	1	0	0	0	0	1	9	47	8.5	0	0	0	0	0	1
598	VFT/SE/01192	CL JUDERIA Nº 6	266.42	3	Casco Antiguo	1	6	148	1	1	1	1	1	1	0	0	0	0	0	9.3	38	10	1	0	0	0	0	0
599	VFT/SE/01192	CL JUDERIA Nº 6	304.48	3	Casco Antiguo	1	7	148	1	1	1	1	1	1	0	0	0	0	0	9.3	38	10	1	0	0	0	0	0
600	VFT/SE/01192	CL JUDERIA Nº 6	346	3	Casco Antiguo	1	8	148	1	1	1	1	1	1	0	0	0	0	0	9.3	38	10	1	0	0	0	0	0
601	VFT/SE/01195	CL TEODOSIO Nº 11 Plta/Piso BAJO Pta A	177	18	Casco Antiguo	1	2	89	1	1	0	1	1	0	0	0	0	0	1	9	20	8.5	0	0	0	0	1	0
602	VFT/SE/01195	CL TEODOSIO Nº 11 Plta/Piso BAJO Pta A	186	18	Casco Antiguo	1	4	89	1	1	0	1	1	0	0	0	0	0	1	9	20	8.5	0	0	0	0	1	0
603	VFT/SE/01208	CL ENLADRILLADA Nº 19-21 Esc. 1 Plta/Piso BAJA Pta A	136	17	Casco Antiguo	1	1	75	1	1	0	0	1	0	1	1	0	0	1	9.8	38	8	1	0	0	0	0	0
604	VFT/SE/01208	CL ENLADRILLADA Nº 19-21 Esc. 1 Plta/Piso BAJA Pta A	139	17	Casco Antiguo	1	2	75	1	1	0	0	1	0	1	1	0	0	1	9.8	38	8	1	0	0	0	0	0
605	VFT/SE/01217	CL CORPUS CHRISTI Nº 2 Plta/Piso 1 Pta B	112.75	28	Bellavista	0.65805	6	95	1	1	1	0	0	1	0	0	0	0	1	8.2	20	7.5	1	0	0	0	0	0
606	VFT/SE/01218	CL SANTIAGO Nº 27 Pta 24 Compl.Dom. EDIFICIO CORRAL DEL CONDE	65	12	Casco Antiguo	1	2	37	1	1	0	1	1	1	0	1	0	0	1	8.3	47	7.5	1	0	0	0	0	0
607	VFT/SE/01225	CL JESÚS DEL GRAN PODER Nº 6 Plta/Piso 1 Pta E	91	14	Casco Antiguo	1	2	64	1	1	0	0	1	0	0	0	0	0	0	8.5	30	8	0	0	1	0	0	0
608	VFT/SE/01225	CL JESÚS DEL GRAN PODER Nº 6 Plta/Piso 1 Pta E	96	14	Casco Antiguo	1	3	64	1	1	0	0	1	0	0	0	0	0	0	8.5	30	8	0	0	1	0	0	0
609	VFT/SE/01225	CL JESÚS DEL GRAN PODER Nº 6 Plta/Piso 1 Pta E	111	14	Casco Antiguo	1	4	64	1	1	0	0	1	0	0	0	0	0	0	8.5	30	8	0	0	1	0	0	0
610	VFT/SE/01229	San Luis 101. Bajo C	57	23	Casco Antiguo	1	2	35	1	1	0	0	1	0	0	1	0	0	1	8.2	43	8	0	0	1	0	0	0
611	VFT/SE/01229	San Luis 101. Bajo C	107	23	Casco Antiguo	1	4	35	1	1	0	0	1	0	0	1	0	0	1	8.2	43	8	0	0	1	0	0	0
612	VFT/SE/01233	CL MATEOS GAGO Nº 23 Plta/Piso 1º Pta B	105	3	Casco Antiguo	1	5	90	1	1	0	1	0	1	0	0	0	0	1	8.2	47	8.5	1	0	0	0	0	0
613	VFT/SE/01236	CL RASTRO Nº 20 Esc. 2 Plta/Piso 2 Pta C	96.8	11	Nervión	0.89116	2	70	1	1	0	0	1	0	1	1	0	1	1	9.6	12	9	0	0	0	1	0	0
614	VFT/SE/01250	CL ALMIRANTE HOYOS Nº 2 Plta/Piso 1 Pta I	98	7	Casco Antiguo	1	3	55	1	1	1	1	1	1	0	1	0	0	0	8.6	29	9.5	0	0	1	0	0	0
615	VFT/SE/01250	CL ALMIRANTE HOYOS Nº 2 Plta/Piso 1 Pta I	105	7	Casco Antiguo	1	4	55	1	1	1	1	1	1	0	1	0	0	0	8.6	29	9.5	0	0	1	0	0	0
616	VFT/SE/01250	CL ALMIRANTE HOYOS Nº 2 Plta/Piso 1 Pta I	105	7	Casco Antiguo	1	4	55	1	1	1	1	1	1	0	1	0	0	0	8.6	29	9.5	0	0	1	0	0	0
617	VFT/SE/01253	CL ALMIRANTE HOYOS Nº 2 Plta/Piso 2 Pta I	106	7	Casco Antiguo	1	2	65	1	1	1	1	1	1	0	1	0	0	0	8.6	29	9.5	0	0	1	0	0	0
618	VFT/SE/01253	CL ALMIRANTE HOYOS Nº 2 Plta/Piso 2 Pta I	113	7	Casco Antiguo	1	3	65	1	1	1	1	1	1	0	1	0	0	0	8.6	29	9.5	0	0	1	0	0	0
619	VFT/SE/01255	CL CONDE DE IBARRA Nº 15 Plta/Piso 2º Pta E	137.5	8	Casco Antiguo	1	3	60	1	0	0	1	1	1	0	0	1	1	0	8.8	28	9	1	0	0	0	0	0
620	VFT/SE/01255	CL CONDE DE IBARRA Nº 15 Plta/Piso 2º Pta E	283.33	8	Casco Antiguo	1	4	60	1	0	0	1	1	1	0	0	1	1	0	8.8	28	9	0	0	0	0	1	0
621	VFT/SE/01260	CL AVE MARIA Nº 2 Plta/Piso BAJO Pta D	75.66	12	Casco Antiguo	1	2	50	1	1	1	1	0	1	0	0	0	0	1	9.1	20	8	0	0	0	1	0	0
622	VFT/SE/01260	CL AVE MARIA Nº 2 Plta/Piso BAJO Pta D	85.66	12	Casco Antiguo	1	3	50	1	1	1	1	0	1	0	0	0	0	1	9.1	20	8	0	0	0	1	0	0
623	VFT/SE/01260	CL AVE MARIA Nº 2 Plta/Piso BAJO Pta D	95.66	12	Casco Antiguo	1	4	50	1	1	1	1	0	1	0	0	0	0	1	9.1	20	8	0	0	0	1	0	0
624	VFT/SE/01267	CL SANTA ANA Nº 5 Plta/Piso 4 Pta D	160	19	Casco Antiguo	1	8	110	1	1	0	0	0	1	0	1	1	0	1	9	46	8	0	0	0	1	0	0
625	VFT/SE/01270	CL SAN ISIDORO Nº 5 Plta/Piso BAJO Pta N	95.5	5	Casco Antiguo	1	3	40	1	1	0	0	0	0	0	0	1	0	0	7.6	34	7.5	0	0	0	1	0	0
626	VFT/SE/01270	CL SAN ISIDORO Nº 5 Plta/Piso BAJO Pta N	100	5	Casco Antiguo	1	4	40	1	1	0	0	0	0	0	0	1	0	0	7.6	34	7.5	0	0	0	1	0	0
627	VFT/SE/01272	CL San Vicente Nº 40 Esc. 1 Pta 9	165	20	Casco Antiguo	1	2	55	1	1	0	0	1	0	0	0	0	0	1	9.5	14	8.5	0	0	0	1	0	0
628	VFT/SE/01273	CL O'donnell Nº 22 Plta/Piso 3	348	12	Casco Antiguo	1	6	200	1	1	0	1	0	0	0	1	1	0	1	7.7	41	10	1	0	0	0	0	0
629	VFT/SE/01273	CL O'donnell Nº 22 Plta/Piso 3	368	12	Casco Antiguo	1	7	200	1	1	0	1	0	0	0	1	1	0	1	7.7	41	10	1	0	0	0	0	0
630	VFT/SE/01273	CL O'donnell Nº 22 Plta/Piso 3	388	12	Casco Antiguo	1	8	200	1	1	0	1	0	0	0	1	1	0	1	7.7	41	10	1	0	0	0	0	0
631	VFT/SE/01273	CL O'donnell Nº 22 Plta/Piso 3	408	12	Casco Antiguo	1	9	200	1	1	0	1	0	0	0	1	1	0	1	7.7	41	10	1	0	0	0	0	0
632	VFT/SE/01273	CL O'donnell Nº 22 Plta/Piso 3	428	12	Casco Antiguo	1	10	200	1	1	0	1	0	0	0	1	1	0	1	7.7	41	10	1	0	0	0	0	0
633	VFT/SE/01276	CL MACARENA Nº 2 Plta/Piso 1º Pta DERECHA	415	26	Casco Antiguo	1	6	60	1	1	1	0	0	1	0	0	0	0	1	7.5	44	8	0	0	0	0	0	1
634	VFT/SE/01278	CL SOL Nº 26	210	15	Casco Antiguo	1	2	20	1	1	0	1	0	0	0	1	0	0	0	9.4	32	9.5	0	0	0	0	0	1
635	VFT/SE/01279	CL MENDOZA RÍOS Nº 32	64	20	Casco Antiguo	1	2	50	1	1	1	0	1	1	0	0	0	0	0	9.3	47	8	0	0	0	1	0	0
636	VFT/SE/01279	CL MENDOZA RÍOS Nº 32	74	20	Casco Antiguo	1	4	50	1	1	1	0	1	1	0	0	0	0	0	9.3	47	8	0	0	0	1	0	0
637	VFT/SE/01279	CL MENDOZA RÍOS Nº 32	100	20	Casco Antiguo	1	4	80	1	1	1	0	1	1	0	0	0	0	0	9.3	47	8	0	0	0	1	0	0
638	VFT/SE/01279	CL MENDOZA RÍOS Nº 32	144	20	Casco Antiguo	1	5	121	1	1	1	1	1	1	0	0	0	0	0	9.3	47	8	0	0	0	1	0	0
639	VFT/SE/01279	CL MENDOZA RÍOS Nº 32	149	20	Casco Antiguo	1	6	121	1	1	1	1	1	1	0	0	0	0	0	9.3	47	8	0	0	0	1	0	0
640	VFT/SE/01279	CL MENDOZA RÍOS Nº 32	163	20	Casco Antiguo	1	8	121	1	1	1	1	1	1	0	0	0	0	0	9.3	47	8	0	0	0	1	0	0
641	VFT/SE/01291	CL GUZMAN EL BUENO Nº 5 Esc. 1 Plta/Piso 3º Pta A	149	4	Casco Antiguo	1	4	57	1	0	1	1	0	1	0	0	1	0	0	9	47	9	1	0	0	0	0	0
642	VFT/SE/01292	CL GUZMAN EL BUENO Nº 5 Esc. 1 Plta/Piso 2º Pta A	259	4	Casco Antiguo	1	4	58	1	0	0	0	0	0	0	0	1	0	1	9	47	9	0	0	0	0	1	0
643	VFT/SE/01294	CL CARLOS CAÑAL Nº 44 Plta/Piso 1	285	9	Casco Antiguo	1	6	110	1	1	1	0	0	0	1	1	0	0	1	9	24	9	0	0	0	1	0	0
644	VFT/SE/01308	CL CARLOS CAÑAL Nº 36 Esc. 3 Plta/Piso 1 Pta P	235.5	10	Casco Antiguo	1	2	70	1	1	0	0	1	0	0	0	0	0	0	9.2	30	8.5	1	0	0	0	0	0
645	VFT/SE/01308	CL CARLOS CAÑAL Nº 36 Esc. 3 Plta/Piso 1 Pta P	261.5	10	Casco Antiguo	1	3	70	1	1	0	0	1	0	0	0	0	0	0	9.2	30	8.5	1	0	0	0	0	0
646	VFT/SE/01308	CL CARLOS CAÑAL Nº 36 Esc. 3 Plta/Piso 1 Pta P	287.5	10	Casco Antiguo	1	4	70	1	1	0	0	1	0	0	0	0	0	0	9.2	30	8.5	1	0	0	0	0	0
647	VFT/SE/01309	CL MARQUES DE PARADAS Nº 43 Plta/Piso 2	120	15	Casco Antiguo	1	3	90	1	1	1	1	0	1	0	1	1	0	1	8.5	21	7.5	1	0	0	0	0	0
648	VFT/SE/01310	CL jovellanos Nº 9	265.67	8	Casco Antiguo	1	2	45	1	1	1	0	0	1	0	1	0	0	0	9.3	46	9.5	0	0	0	0	1	0
649	VFT/SE/01310	CL jovellanos Nº 9	114	8	Casco Antiguo	1	4	45	1	1	1	0	0	1	0	1	0	0	0	9.3	46	9.5	0	0	1	0	0	0
650	VFT/SE/01310	CL jovellanos Nº 9	129	8	Casco Antiguo	1	6	45	1	1	1	0	0	1	0	1	0	0	0	9.3	46	9.5	0	0	1	0	0	0
651	VFT/SE/01311	CL NUESTRO PADRE JESUS NAZARENO Nº 2 Portal 3 Pta 1	115	21	Triana	0.80567	2	64	1	1	0	0	1	0	0	1	0	0	0	9.2	19	8.5	1	0	0	0	0	0
652	VFT/SE/01311	CL NUESTRO PADRE JESUS NAZARENO Nº 2 Portal 3 Pta 1	120	21	Triana	0.80567	3	64	1	1	0	0	1	0	0	1	0	0	0	9.2	19	8.5	1	0	0	0	0	0
653	VFT/SE/01311	CL NUESTRO PADRE JESUS NAZARENO Nº 2 Portal 3 Pta 1	130	21	Triana	0.80567	4	64	1	1	0	0	1	0	0	1	0	0	0	9.2	19	8.5	1	0	0	0	0	0
654	VFT/SE/01338	CL BELEN Nº 1 Plta/Piso PB Pta B	70	21	Casco Antiguo	1	2	50	1	1	0	0	0	0	0	0	0	0	0	9.1	23	8	0	0	1	0	0	0
655	VFT/SE/01338	CL BELEN Nº 1 Plta/Piso PB Pta B	85	21	Casco Antiguo	1	3	50	1	1	0	0	0	0	0	0	0	0	0	9.1	23	8	0	0	1	0	0	0
656	VFT/SE/01338	CL BELEN Nº 1 Plta/Piso PB Pta B	100	21	Casco Antiguo	1	4	50	1	1	0	0	0	0	0	0	0	0	0	9.1	23	8	0	0	1	0	0	0
657	VFT/SE/01341	CL MORENO LOPEZ Nº 2 Plta/Piso 2	250	8	Casco Antiguo	1	2	40	1	1	0	0	0	0	0	1	0	0	0	8.9	34	8	1	0	0	0	0	0
658	VFT/SE/01341	CL MORENO LOPEZ Nº 2 Plta/Piso 2	260	8	Casco Antiguo	1	3	40	1	1	0	0	0	0	0	1	0	0	0	8.9	34	8	1	0	0	0	0	0
659	VFT/SE/01341	CL MORENO LOPEZ Nº 2 Plta/Piso 2	270	8	Casco Antiguo	1	4	40	1	1	0	0	0	0	0	1	0	0	0	8.9	34	8	1	0	0	0	0	0
660	VFT/SE/01342	CL MORENO LOPEZ Nº 2 Plta/Piso 3	250	8	Casco Antiguo	1	2	40	1	1	0	0	1	0	0	1	0	0	0	8.3	34	8	1	0	0	0	0	0
661	VFT/SE/01342	CL MORENO LOPEZ Nº 2 Plta/Piso 3	260	8	Casco Antiguo	1	3	40	1	1	0	0	1	0	0	1	0	0	0	8.3	34	8	1	0	0	0	0	0
662	VFT/SE/01342	CL MORENO LOPEZ Nº 2 Plta/Piso 3	270	8	Casco Antiguo	1	4	40	1	1	0	0	1	0	0	1	0	0	0	8.3	34	8	1	0	0	0	0	0
663	VFT/SE/01342	CL MORENO LOPEZ Nº 2 Plta/Piso 3	280	8	Casco Antiguo	1	5	40	1	1	0	0	1	0	0	1	0	0	0	8.3	34	8	1	0	0	0	0	0
664	VFT/SE/01342	CL MORENO LOPEZ Nº 2 Plta/Piso 3	290	8	Casco Antiguo	1	6	40	1	1	0	0	1	0	0	1	0	0	0	8.3	34	8	1	0	0	0	0	0
665	VFT/SE/01346	CL GUADALQUIVIR Nº 22 Plta/Piso 1 Pta C	110	24	Casco Antiguo	1	4	48	1	1	1	0	0	0	0	1	0	0	0	9.2	35	9	1	0	0	0	0	0
666	VFT/SE/01347	CL GUADALQUIVIR Nº 22 Plta/Piso 1 Pta D	105	24	Casco Antiguo	1	4	53	1	1	1	0	0	0	0	1	0	0	0	9.2	35	9	1	0	0	0	0	0
667	VFT/SE/01347	CL GUADALQUIVIR Nº 22 Plta/Piso 1 Pta D	115	24	Casco Antiguo	1	5	53	1	1	1	0	0	0	0	1	0	0	0	9.2	35	9	1	0	0	0	0	0
668	VFT/SE/01347	CL GUADALQUIVIR Nº 22 Plta/Piso 1 Pta D	125	24	Casco Antiguo	1	6	53	1	1	1	0	0	0	0	1	0	0	0	9.2	35	9	1	0	0	0	0	0
669	VFT/SE/01350	CL FRANCOS Nº 6 Plta/Piso 4 Pta C	87.5	5	Casco Antiguo	1	2	45	1	1	1	0	0	1	0	0	0	0	0	9.3	39	8.5	0	0	0	1	0	0
670	VFT/SE/01350	CL FRANCOS Nº 6 Plta/Piso 4 Pta C	107.5	5	Casco Antiguo	1	3	45	1	1	1	0	0	1	0	0	0	0	0	9.3	39	8.5	0	0	0	1	0	0
671	VFT/SE/01350	CL FRANCOS Nº 6 Plta/Piso 4 Pta C	127.5	5	Casco Antiguo	1	4	45	1	1	1	0	0	1	0	0	0	0	0	9.3	39	8.5	0	0	0	1	0	0
672	VFT/SE/01353	CL CONDE DE IBARRA Nº 12 Portal C Plta/Piso 2 Pta C	235.5	8	Casco Antiguo	1	2	48	1	1	0	0	1	0	0	0	0	0	1	9.4	33	8.5	0	0	0	0	1	0
673	VFT/SE/01353	CL CONDE DE IBARRA Nº 12 Portal C Plta/Piso 2 Pta C	261.5	8	Casco Antiguo	1	3	48	1	1	0	0	1	0	0	0	0	0	1	9.4	33	8.5	1	0	0	0	0	0
674	VFT/SE/01353	CL CONDE DE IBARRA Nº 12 Portal C Plta/Piso 2 Pta C	287.5	8	Casco Antiguo	1	4	48	1	1	0	0	1	0	0	0	0	0	1	9.4	33	8.5	1	0	0	0	0	0
675	VFT/SE/01363	CL FERNAN CABALLERO Nº 5 Plta/Piso BAJO Pta 1	70	13	Casco Antiguo	1	2	24	1	0	0	0	0	0	0	0	0	0	0	8.8	36	7	0	0	1	0	0	0
676	VFT/SE/01364	CL Corral del Rey Nº 16 Plta/Piso 2 Pta 1	171.72	5	Casco Antiguo	1	2	65	1	1	1	1	1	1	1	0	0	0	1	9.5	32	10	1	0	0	0	0	0
677	VFT/SE/01364	CL Corral del Rey Nº 16 Plta/Piso 2 Pta 1	198.36	5	Casco Antiguo	1	3	65	1	1	1	1	1	1	1	0	0	0	1	9.5	32	10	1	0	0	0	0	0
678	VFT/SE/01364	CL Corral del Rey Nº 16 Plta/Piso 2 Pta 1	225	5	Casco Antiguo	1	4	65	1	1	1	1	1	1	1	0	0	0	1	9.5	32	10	1	0	0	0	0	0
679	VFT/SE/01370	CL CASTILLA Nº 16 Plta/Piso bajo Pta A	197	19	Triana	0.80567	1	170	1	1	1	0	1	1	1	1	0	0	1	9	34	9	1	0	0	0	0	0
680	VFT/SE/01370	CL CASTILLA Nº 16 Plta/Piso bajo Pta A	215	19	Triana	0.80567	4	170	1	1	1	0	1	1	1	1	0	0	1	9	34	9	1	0	0	0	0	0
681	VFT/SE/01378	CL ESPIRITU SANTO Nº 15 Plta/Piso 2 Pta IZDA	107	16	Casco Antiguo	1	3	60	1	1	1	1	0	1	0	1	0	0	1	8.9	32	8.5	1	0	0	0	0	0
682	VFT/SE/01378	CL ESPIRITU SANTO Nº 15 Plta/Piso 2 Pta IZDA	123	16	Casco Antiguo	1	4	60	1	1	1	1	0	1	0	1	0	0	1	8.9	32	8.5	1	0	0	0	0	0
683	VFT/SE/01378	CL ESPIRITU SANTO Nº 15 Plta/Piso 2 Pta IZDA	133	16	Casco Antiguo	1	5	60	1	1	1	1	0	1	0	1	0	0	1	8.9	32	8.5	1	0	0	0	0	0
684	VFT/SE/01378	CL ESPIRITU SANTO Nº 15 Plta/Piso 2 Pta IZDA	143	16	Casco Antiguo	1	6	60	1	1	1	1	0	1	0	1	0	0	1	8.9	32	8.5	1	0	0	0	0	0
685	VFT/SE/01379	CL Virgen de Begoña Nº 1 Plta/Piso 1 Pta D	85.17	18	Los Remedios	0.91576	3	150	1	1	1	0	1	0	0	0	0	0	1	9.1	34	8.5	0	0	0	1	0	0
686	VFT/SE/01379	CL Virgen de Begoña Nº 1 Plta/Piso 1 Pta D	94.92	18	Los Remedios	0.91576	4	150	1	1	1	0	1	0	0	0	0	0	1	9.1	34	8.5	0	0	0	1	0	0
687	VFT/SE/01379	CL Virgen de Begoña Nº 1 Plta/Piso 1 Pta D	117.35	18	Los Remedios	0.91576	5	150	1	1	1	0	1	0	0	0	0	0	1	9.1	34	8.5	0	0	1	0	0	0
688	VFT/SE/01379	CL Virgen de Begoña Nº 1 Plta/Piso 1 Pta D	102.85	18	Los Remedios	0.91576	6	150	1	1	1	0	1	0	0	0	0	0	1	9.1	34	8.5	0	0	1	0	0	0
689	VFT/SE/01380	CL FLORENTIN Nº 2 Plta/Piso 4	167.05	4	Casco Antiguo	1	4	50	1	0	1	0	0	1	0	1	0	0	0	8.6	29	10	1	0	0	0	0	0
690	VFT/SE/01381	CL GOYENETA Nº 11 Plta/Piso BAJO Pta 1	82	10	Casco Antiguo	1	2	48	1	1	0	0	0	0	0	0	0	0	0	9.2	35	8	1	0	0	0	0	0
691	VFT/SE/01381	CL GOYENETA Nº 11 Plta/Piso BAJO Pta 1	97	10	Casco Antiguo	1	3	48	1	1	0	0	0	0	0	0	0	0	0	9.2	35	8	1	0	0	0	0	0
692	VFT/SE/01381	CL GOYENETA Nº 11 Plta/Piso BAJO Pta 1	300	10	Casco Antiguo	1	4	48	1	1	0	0	0	0	0	0	0	0	0	9.2	35	8	0	0	0	0	1	0
693	VFT/SE/01382	CL TOMAS DE IBARRA Nº 5 Plta/Piso 1 Pta 8	252.55	4	Casco Antiguo	1	6	100	1	1	1	1	0	1	0	1	0	0	0	9.2	40	10	1	0	0	0	0	0
694	VFT/SE/01384	CL CALATRAVA Nº 26 Y 28 Pta 15	91.7	25	Casco Antiguo	1	2	80	1	1	1	1	1	1	0	0	0	0	0	9	46	8.5	1	0	0	0	0	0
695	VFT/SE/01384	CL CALATRAVA Nº 26 Y 28 Pta 15	166.4	25	Casco Antiguo	1	3	80	1	1	1	1	1	1	0	0	0	0	0	9	46	8.5	0	0	0	0	0	1
696	VFT/SE/01384	CL CALATRAVA Nº 26 Y 28 Pta 15	111.5	25	Casco Antiguo	1	4	80	1	1	1	1	1	1	0	0	0	0	0	9	46	8.5	1	0	0	0	0	0
697	VFT/SE/01387	CL BUSTOS TAVERA Nº 18 Plta/Piso 1 Pta B2	90	14	Casco Antiguo	1	3	60	1	1	1	0	1	1	0	0	0	0	0	9.2	30	7.5	1	0	0	0	0	0
698	VFT/SE/01390	CL BUSTOS TAVERA Nº 31 Plta/Piso BAJO Pta IZDA.	81	13	Casco Antiguo	1	2	72	1	1	1	0	0	0	0	1	0	0	0	8.9	25	8	1	0	0	0	0	0
699	VFT/SE/01390	CL BUSTOS TAVERA Nº 31 Plta/Piso BAJO Pta IZDA.	100	13	Casco Antiguo	1	4	72	1	1	1	0	0	0	0	1	0	0	0	8.9	25	8	1	0	0	0	0	0
700	VFT/SE/01391	CL SANTIAGO Nº 27 Pta 21 Compl.Dom. CORRAL DEL CONDE	118.8	12	Casco Antiguo	1	1	37	1	1	0	1	1	1	1	1	0	0	1	9.7	47	9	1	0	0	0	0	0
701	VFT/SE/01391	CL SANTIAGO Nº 27 Pta 21 Compl.Dom. CORRAL DEL CONDE	120	12	Casco Antiguo	1	2	37	1	1	0	1	1	1	1	1	0	0	1	9.7	47	9	1	0	0	0	0	0
702	VFT/SE/01392	CL ALFARERIA Nº 8 Plta/Piso BAJO Pta 4	95	19	Triana	0.80567	1	45	1	1	0	0	1	0	0	0	0	0	0	9.2	33	7.5	1	0	0	0	0	0
703	VFT/SE/01392	CL ALFARERIA Nº 8 Plta/Piso BAJO Pta 4	96	19	Triana	0.80567	2	45	1	1	0	0	1	0	0	0	0	0	0	9.2	33	7.5	1	0	0	0	0	0
704	VFT/SE/01392	CL ALFARERIA Nº 8 Plta/Piso BAJO Pta 4	297	19	Triana	0.80567	3	45	1	1	0	0	1	0	0	0	0	0	0	9.2	33	7.5	0	0	0	0	1	0
705	VFT/SE/01392	CL ALFARERIA Nº 8 Plta/Piso BAJO Pta 4	98	19	Triana	0.80567	4	45	1	1	0	0	1	0	0	0	0	0	0	9.2	33	7.5	1	0	0	0	0	0
706	VFT/SE/01393	CL San Isidoro Nº 3-5 Plta/Piso bajo Pta D	222	5	Casco Antiguo	1	2	65	1	1	1	0	0	1	1	1	0	0	0	9.4	47	8.5	0	0	0	0	0	1
707	VFT/SE/01393	CL San Isidoro Nº 3-5 Plta/Piso bajo Pta D	247	5	Casco Antiguo	1	3	65	1	1	1	0	0	1	1	1	0	0	0	9.4	47	8.5	0	0	0	0	0	1
708	VFT/SE/01399	CL PADRE LUIS MARIA LLOP Nº 6 Plta/Piso BAJO Pta A	111	10	Casco Antiguo	1	2	91	1	1	0	0	0	1	0	0	0	0	0	9.4	26	7	1	0	0	0	0	0
709	VFT/SE/01399	CL PADRE LUIS MARIA LLOP Nº 6 Plta/Piso BAJO Pta A	124	10	Casco Antiguo	1	3	91	1	1	0	0	0	1	0	0	0	0	0	9.4	26	7	1	0	0	0	0	0
710	VFT/SE/01399	CL PADRE LUIS MARIA LLOP Nº 6 Plta/Piso BAJO Pta A	137	10	Casco Antiguo	1	4	91	1	1	0	0	0	1	0	0	0	0	0	9.4	26	7	1	0	0	0	0	0
711	VFT/SE/01399	CL PADRE LUIS MARIA LLOP Nº 6 Plta/Piso BAJO Pta A	150	10	Casco Antiguo	1	5	91	1	1	0	0	0	1	0	0	0	0	0	9.4	26	7	1	0	0	0	0	0
712	VFT/SE/01402	CL TOMAS DE IBARRA Nº 5 Plta/Piso 1 Pta 10	176.55	4	Casco Antiguo	1	4	73	1	1	0	0	0	0	0	1	0	0	0	9.2	40	10	1	0	0	0	0	0
713	VFT/SE/01403	CL JESÚS DEL GRAN PODER Nº 6 Plta/Piso 2 Pta H	100	14	Casco Antiguo	1	4	66	1	1	0	1	1	0	0	0	0	0	0	8.6	17	9	1	0	0	0	0	0
714	VFT/SE/01411	CL SANTIAGO Nº 37 Pta 7	175	13	Casco Antiguo	1	5	70	1	1	0	0	0	0	1	1	0	0	0	7.9	27	8.5	0	0	1	0	0	0
715	VFT/SE/01411	CL SANTIAGO Nº 37 Pta 7	190	13	Casco Antiguo	1	6	70	1	1	0	0	0	0	1	1	0	0	0	7.9	27	8.5	0	0	1	0	0	0
716	VFT/SE/01415	CL SALADO Nº 4 Plta/Piso 3 Pta 20 Compl.Dom. EDIFICIO RESITUR (APARTAMENTO 320)	70	17	Triana	0.80567	2	30	1	1	0	0	0	1	0	1	1	0	1	7.3	38	7.5	1	0	0	0	0	0
717	VFT/SE/01417	CL San Clemente Nº 4 Plta/Piso Bajo Pta E	100	10	Casco Antiguo	1	2	67	1	1	0	1	1	1	0	1	0	0	0	9.6	31	8.5	1	0	0	0	0	0
718	VFT/SE/01417	CL San Clemente Nº 4 Plta/Piso Bajo Pta E	110	10	Casco Antiguo	1	3	67	1	1	0	1	1	1	0	1	0	0	0	9.6	31	8.5	1	0	0	0	0	0
719	VFT/SE/01417	CL San Clemente Nº 4 Plta/Piso Bajo Pta E	120	10	Casco Antiguo	1	4	67	1	1	0	1	1	1	0	1	0	0	0	9.6	31	8.5	1	0	0	0	0	0
720	VFT/SE/01418	CL SAN ESTEBAN Nº 19-21 Plta/Piso 2 Pta D	367.5	11	Casco Antiguo	1	2	15	1	1	1	0	0	1	0	0	0	0	1	7.7	46	7.5	0	0	0	0	1	0
721	VFT/SE/01418	CL SAN ESTEBAN Nº 19-21 Plta/Piso 2 Pta D	372.5	11	Casco Antiguo	1	3	15	1	1	1	0	0	1	0	0	0	0	1	7.7	46	7.5	0	0	0	0	1	0
722	VFT/SE/01418	CL SAN ESTEBAN Nº 19-21 Plta/Piso 2 Pta D	125.5	11	Casco Antiguo	1	4	15	1	1	1	0	0	1	0	0	0	0	1	7.7	46	7.5	1	0	0	0	0	0
723	VFT/SE/01419	CL LIRIOS Nº 10 Plta/Piso 2 Pta A	90.5	9	Casco Antiguo	1	3	15	1	1	0	1	0	1	0	0	0	1	1	8.3	41	8	1	0	0	0	0	0
724	VFT/SE/01419	CL LIRIOS Nº 10 Plta/Piso 2 Pta A	95.5	9	Casco Antiguo	1	4	15	1	1	0	1	0	1	0	0	0	1	1	8.3	41	8	1	0	0	0	0	0
725	VFT/SE/01428	CL FLOTA Nº 10 Plta/Piso 1 Pta IZQ	90	19	Triana	0.80567	2	40	1	1	0	0	0	0	0	1	1	0	0	9.1	15	7.5	1	0	0	0	0	0
726	VFT/SE/01428	CL FLOTA Nº 10 Plta/Piso 1 Pta IZQ	110	19	Triana	0.80567	4	40	1	1	0	0	0	0	0	1	1	0	0	9.1	15	7.5	1	0	0	0	0	0
727	VFT/SE/01431	CL MADRE DE DIOS Nº 6	240.83	5	Casco Antiguo	1	2	120	1	1	0	0	0	1	1	0	0	0	1	9.9	47	9	1	0	0	0	0	0
728	VFT/SE/01431	CL MADRE DE DIOS Nº 6	467.25	5	Casco Antiguo	1	3	120	1	1	0	0	0	1	1	0	0	0	1	9.9	47	9	0	0	0	0	1	0
729	VFT/SE/01431	CL MADRE DE DIOS Nº 6	264.91	5	Casco Antiguo	1	4	120	1	1	0	0	0	1	1	0	0	0	1	9.9	47	9	1	0	0	0	0	0
730	VFT/SE/01431	CL MADRE DE DIOS Nº 6	276.95	5	Casco Antiguo	1	5	120	1	1	0	0	0	1	1	0	0	0	1	9.9	47	9	1	0	0	0	0	0
731	VFT/SE/01431	CL MADRE DE DIOS Nº 6	534	5	Casco Antiguo	1	6	120	1	1	0	0	0	1	1	0	0	0	1	9.9	47	9	0	0	0	0	1	0
732	VFT/SE/01432	CL MADRE DE DIOS Nº 6	259.16	5	Casco Antiguo	1	2	180	1	1	1	0	0	1	1	0	0	0	1	9.9	47	9	1	0	0	0	0	0
733	VFT/SE/01432	CL MADRE DE DIOS Nº 6	276.92	5	Casco Antiguo	1	2	220	1	1	0	0	0	1	1	0	0	0	1	9.9	47	9	1	0	0	0	0	0
734	VFT/SE/01432	CL MADRE DE DIOS Nº 6	511	5	Casco Antiguo	1	3	180	1	1	1	0	0	1	1	0	0	0	1	9.9	47	9	0	0	0	0	1	0
735	VFT/SE/01432	CL MADRE DE DIOS Nº 6	549.24	5	Casco Antiguo	1	3	220	1	1	0	0	0	1	1	0	0	0	1	9.9	47	9	0	0	0	0	1	0
736	VFT/SE/01432	CL MADRE DE DIOS Nº 6	285.08	5	Casco Antiguo	1	4	180	1	1	1	0	0	1	1	0	0	0	1	9.9	47	9	1	0	0	0	0	0
737	VFT/SE/01432	CL MADRE DE DIOS Nº 6	304.61	5	Casco Antiguo	1	4	220	1	1	0	0	0	1	1	0	0	0	1	9.9	47	9	1	0	0	0	0	0
738	VFT/SE/01432	CL MADRE DE DIOS Nº 6	559.67	5	Casco Antiguo	1	5	180	1	1	1	0	0	1	1	0	0	0	1	9.9	47	9	0	0	0	0	1	0
739	VFT/SE/01432	CL MADRE DE DIOS Nº 6	601.55	5	Casco Antiguo	1	5	220	1	1	0	0	0	1	1	0	0	0	1	9.9	47	9	0	0	0	0	1	0
740	VFT/SE/01432	CL MADRE DE DIOS Nº 6	310.99	5	Casco Antiguo	1	6	180	1	1	1	0	0	1	1	0	0	0	1	9.9	47	9	1	0	0	0	0	0
741	VFT/SE/01432	CL MADRE DE DIOS Nº 6	332.3	5	Casco Antiguo	1	6	220	1	1	0	0	0	1	1	0	0	0	1	9.9	47	9	1	0	0	0	0	0
742	VFT/SE/01432	CL MADRE DE DIOS Nº 6	346.15	5	Casco Antiguo	1	7	220	1	1	0	0	0	1	1	0	0	0	1	9.9	47	9	1	0	0	0	0	0
743	VFT/SE/01432	CL MADRE DE DIOS Nº 6	360	5	Casco Antiguo	1	8	220	1	1	0	0	0	1	1	0	0	0	1	9.9	47	9	1	0	0	0	0	0
744	VFT/SE/01439	CL SAN FERNANDO Nº 29-31 Plta/Piso 1 Pta A	232	9	Casco Antiguo	1	4	75	1	1	1	0	0	1	0	1	0	0	1	9.5	23	10	1	0	0	0	0	0
745	VFT/SE/01439	CL SAN FERNANDO Nº 29-31 Plta/Piso 1 Pta A	267	9	Casco Antiguo	1	5	75	1	1	1	0	0	1	0	1	0	0	1	9.5	23	10	1	0	0	0	0	0
746	VFT/SE/01439	CL SAN FERNANDO Nº 29-31 Plta/Piso 1 Pta A	472	9	Casco Antiguo	1	6	75	1	1	1	0	0	1	0	1	0	0	1	9.5	23	10	0	0	0	0	0	1
747	VFT/SE/01447	BL CASTILLA Nº 56	65	21	Triana	0.80567	2	100	1	0	1	1	0	1	1	1	0	0	0	8.8	23	7.5	1	0	0	0	0	0
748	VFT/SE/01447	BL CASTILLA Nº 56	500	21	Triana	0.80567	6	100	1	0	1	1	0	1	1	1	0	0	0	8.8	23	7.5	1	0	0	0	0	0
749	VFT/SE/01449	CL HINIESTA Nº 16 Plta/Piso 2 Pta A	132	19	Casco Antiguo	1	3	65	1	1	1	1	0	1	1	0	0	0	0	9.5	22	9.5	1	0	0	0	0	0
750	VFT/SE/01449	CL HINIESTA Nº 16 Plta/Piso 2 Pta A	150	19	Casco Antiguo	1	4	65	1	1	1	1	0	1	1	0	0	0	0	9.5	22	9.5	1	0	0	0	0	0
751	VFT/SE/01452	CL SANCHEZ DE CASTRO Nº 5 Plta/Piso BAJO Pta 2	70	17	Casco Antiguo	1	4	35	1	1	0	0	0	0	0	0	0	0	0	8.5	32	7	0	0	1	0	0	0
752	VFT/SE/01460	CL ALBERTO LISTA Nº 9 Plta/Piso 1 Pta 10	90	17	Casco Antiguo	1	2	55	1	1	1	0	0	0	1	0	0	0	1	8.9	47	9.5	1	0	0	0	0	0
753	VFT/SE/01460	CL ALBERTO LISTA Nº 9 Plta/Piso 1 Pta 10	110	17	Casco Antiguo	1	4	55	1	1	1	0	0	0	1	0	0	0	1	8.9	47	9.5	1	0	0	0	0	0
754	VFT/SE/01461	CL ALBERTO LISTA Nº 9 Plta/Piso 1 Pta 8	247.38	17	Casco Antiguo	1	2	60	1	1	0	0	0	0	1	0	0	0	1	8.9	47	9.5	0	0	0	0	1	0
755	VFT/SE/01461	CL ALBERTO LISTA Nº 9 Plta/Piso 1 Pta 8	195.3	17	Casco Antiguo	1	3	60	1	1	0	0	0	0	1	0	0	0	1	8.9	47	9.5	0	0	0	0	0	1
756	VFT/SE/01461	CL ALBERTO LISTA Nº 9 Plta/Piso 1 Pta 8	265.98	17	Casco Antiguo	1	4	60	1	1	0	0	0	0	1	0	0	0	1	8.9	47	9.5	0	0	0	0	1	0
757	VFT/SE/01463	AV DOCTOR FEDRIANI Nº 30 Plta/Piso 3 Pta A Compl.Dom. URBANIZACION EL CEREZO	66.5	35	Macarena	0.54254	4	68	1	1	1	1	0	1	0	1	0	0	0	8.7	23	7.5	1	0	0	0	0	0
758	VFT/SE/01481	CL DUQUE CORNEJO Nº 50 Plta/Piso 2 Pta E	65	22	Casco Antiguo	1	3	60	1	1	0	1	0	0	0	0	0	0	0	8.4	32	8.5	1	0	0	0	0	0
759	VFT/SE/01484	CL CONDE DE IBARRA Nº 12 Plta/Piso BAJO Pta A	88	8	Casco Antiguo	1	2	80	1	1	0	0	1	0	1	0	0	0	0	8.2	13	7.5	0	0	1	0	0	0
760	VFT/SE/01484	CL CONDE DE IBARRA Nº 12 Plta/Piso BAJO Pta A	103	8	Casco Antiguo	1	3	80	1	1	0	0	1	0	1	0	0	0	0	8.2	13	7.5	0	0	1	0	0	0
761	VFT/SE/01484	CL CONDE DE IBARRA Nº 12 Plta/Piso BAJO Pta A	118	8	Casco Antiguo	1	4	80	1	1	0	0	1	0	1	0	0	0	0	8.2	13	7.5	0	0	1	0	0	0
762	VFT/SE/01489	PZ NUEVA Nº 8 Esc. D Plta/Piso 3º Pta C	498	8	Casco Antiguo	1	6	190	1	1	1	0	0	1	0	1	0	0	1	8.9	45	10	0	0	0	0	0	1
763	VFT/SE/01489	PZ NUEVA Nº 8 Esc. D Plta/Piso 3º Pta C	195	8	Casco Antiguo	1	7	190	1	1	1	0	0	1	0	1	0	0	1	8.9	45	10	0	0	1	0	0	0
764	VFT/SE/01493	CL AMOR DE DIOS Nº 68	161.8	18	Casco Antiguo	1	4	87	1	1	0	1	0	1	1	1	0	0	0	9	48	10	0	0	1	0	0	0
765	VFT/SE/01493	CL AMOR DE DIOS Nº 68	178.3	18	Casco Antiguo	1	5	87	1	1	0	1	0	1	1	1	0	0	0	9	48	10	0	0	1	0	0	0
766	VFT/SE/01493	CL AMOR DE DIOS Nº 68	194.8	18	Casco Antiguo	1	6	87	1	1	0	1	0	1	1	1	0	0	0	9	48	10	0	0	1	0	0	0
767	VFT/SE/01500	CL ALMIRANTE HOYOS Nº 14	105	7	Casco Antiguo	1	4	60	1	1	0	0	1	0	0	0	1	0	0	8.7	47	8	1	0	0	0	0	0
768	VFT/SE/01500	CL ALMIRANTE HOYOS Nº 14	145	7	Casco Antiguo	1	4	75	1	1	1	0	1	0	0	0	1	0	0	8.7	47	8	1	0	0	0	0	0
769	VFT/SE/01500	CL ALMIRANTE HOYOS Nº 14	155	7	Casco Antiguo	1	4	170	1	1	1	1	1	1	0	0	1	0	0	8.7	47	8	1	0	0	0	0	0
770	VFT/SE/01503	CL FARMACEUTICO MURILLO HERRERA Nº 3 Plta/Piso 4 Pta B	110	18	Triana	0.80567	2	70	1	1	0	0	1	0	1	1	0	0	0	9.9	47	8	0	0	0	1	0	0
771	VFT/SE/01505	AV CONSTITUCION Nº 40 Plta/Piso 3	334	5	Casco Antiguo	1	4	150	1	1	1	0	0	1	0	0	0	0	0	8.8	29	10	1	0	0	0	0	0
772	VFT/SE/01505	AV CONSTITUCION Nº 40 Plta/Piso 3	339	5	Casco Antiguo	1	5	150	1	1	1	0	0	1	0	0	0	0	0	8.8	29	10	1	0	0	0	0	0
773	VFT/SE/01507	CL LEONOR DAVALOS Nº 9 Plta/Piso 0 Pta A	73	20	Casco Antiguo	1	2	42	1	1	0	0	0	1	0	1	0	0	1	8.3	24	8	1	0	0	0	0	0
774	VFT/SE/01507	CL LEONOR DAVALOS Nº 9 Plta/Piso 0 Pta A	98	20	Casco Antiguo	1	3	42	1	1	0	0	0	1	0	1	0	0	1	8.3	24	8	1	0	0	0	0	0
775	VFT/SE/01507	CL LEONOR DAVALOS Nº 9 Plta/Piso 0 Pta A	123	20	Casco Antiguo	1	4	42	1	1	0	0	0	1	0	1	0	0	1	8.3	24	8	1	0	0	0	0	0
776	VFT/SE/01507	CL LEONOR DAVALOS Nº 9 Plta/Piso 0 Pta A	148	20	Casco Antiguo	1	5	42	1	1	0	0	0	1	0	1	0	0	1	8.3	24	8	1	0	0	0	0	0
777	VFT/SE/01510	CJ DIAMELA Nº 10 Plta/Piso BAJO	130	8	Casco Antiguo	1	3	70	1	1	0	0	1	0	1	0	0	0	0	9.7	47	7	1	0	0	0	0	0
778	VFT/SE/01510	CJ DIAMELA Nº 10 Plta/Piso BAJO	150	8	Casco Antiguo	1	4	70	1	1	0	0	1	0	1	0	0	0	0	9.7	47	7	1	0	0	0	0	0
779	VFT/SE/01518	CL AGUA Nº 8 Plta/Piso 1 Pta A	115	4	Casco Antiguo	1	2	45	1	1	1	0	0	0	0	0	0	0	0	9.5	34	8.5	1	0	0	0	0	0
780	VFT/SE/01518	CL AGUA Nº 8 Plta/Piso 1 Pta A	130	4	Casco Antiguo	1	3	45	1	1	1	0	0	0	0	0	0	0	0	9.5	34	8.5	1	0	0	0	0	0
781	VFT/SE/01524	CL GARCIA DE VINUESA Nº 35 Plta/Piso 1	175.5	5	Casco Antiguo	1	2	90	1	1	1	0	1	1	0	1	0	0	0	9.4	43	10	1	0	0	0	0	0
782	VFT/SE/01534	CL GONZALO SEGOVIA Nº 6 Plta/Piso 3 Pta F y G	224	15	Triana	0.80567	4	200	1	1	1	1	1	1	0	1	0	1	1	9.9	24	9.5	1	0	0	0	0	0
783	VFT/SE/01534	CL GONZALO SEGOVIA Nº 6 Plta/Piso 3 Pta F y G	514	15	Triana	0.80567	6	200	1	1	1	1	1	1	0	1	0	1	1	9.9	24	9.5	1	0	0	0	0	0
784	VFT/SE/01534	CL GONZALO SEGOVIA Nº 6 Plta/Piso 3 Pta F y G	559	15	Triana	0.80567	7	200	1	1	1	1	1	1	0	1	0	1	1	9.9	24	9.5	1	0	0	0	0	0
785	VFT/SE/01534	CL GONZALO SEGOVIA Nº 6 Plta/Piso 3 Pta F y G	604	15	Triana	0.80567	8	200	1	1	1	1	1	1	0	1	0	1	1	9.9	24	9.5	1	0	0	0	0	0
786	VFT/SE/01539	CL ENLADRILLADA Nº 11 Plta/Piso 1 Pta 3	92.5	17	Casco Antiguo	1	3	12	1	1	1	1	1	1	1	1	0	0	1	8.9	23	8	1	0	0	0	0	0
787	VFT/SE/01539	CL ENLADRILLADA Nº 11 Plta/Piso 1 Pta 3	107.5	17	Casco Antiguo	1	4	12	1	1	1	1	1	1	1	1	0	0	1	8.9	23	8	1	0	0	0	0	0
788	VFT/SE/01541	Amor de Dios 55	270	17	Casco Antiguo	1	4	65	1	1	0	0	0	1	0	1	0	0	0	9.3	48	9.5	0	0	0	0	0	1
789	VFT/SE/01541	Amor de Dios 55	295	17	Casco Antiguo	1	5	65	1	1	0	0	0	1	0	1	0	0	0	9.3	48	9.5	0	0	0	0	0	1
790	VFT/SE/01541	Amor de Dios 55	320	17	Casco Antiguo	1	6	65	1	1	0	0	0	1	0	1	0	0	0	9.3	48	9.5	0	0	0	0	0	1
791	VFT/SE/01541	Amor de Dios 55	207	17	Casco Antiguo	1	7	65	1	1	0	0	0	1	0	1	0	0	0	9.3	48	9.5	0	1	0	0	0	0
792	VFT/SE/01542	CL BAÑOS Nº 31 Plta/Piso 2º Compl.Dom. SEGUNDO	102	19	Casco Antiguo	1	2	50	1	0	0	0	0	0	0	1	1	0	0	9.1	46	9	0	1	0	0	0	0
793	VFT/SE/01542	CL BAÑOS Nº 31 Plta/Piso 2º Compl.Dom. SEGUNDO	122	19	Casco Antiguo	1	4	50	1	0	0	0	0	0	0	1	1	0	0	9.1	46	9	1	0	0	0	0	0
794	VFT/SE/01544	CL BAÑOS Nº 67 Plta/Piso 3 Pta E	153.14	21	Casco Antiguo	1	2	66	1	1	1	0	1	1	0	0	1	0	0	9.4	47	7.5	1	0	0	0	0	0
795	VFT/SE/01544	CL BAÑOS Nº 67 Plta/Piso 3 Pta E	170.1	21	Casco Antiguo	1	3	66	1	1	1	0	1	1	0	0	1	0	0	9.4	47	7.5	1	0	0	0	0	0
796	VFT/SE/01544	CL BAÑOS Nº 67 Plta/Piso 3 Pta E	178.57	21	Casco Antiguo	1	4	66	1	1	1	0	1	1	0	0	1	0	0	9.4	47	7.5	1	0	0	0	0	0
797	VFT/SE/01544	CL BAÑOS Nº 67 Plta/Piso 3 Pta E	187.05	21	Casco Antiguo	1	5	66	1	1	1	0	1	1	0	0	1	0	0	9.4	47	7.5	1	0	0	0	0	0
798	VFT/SE/01550	CL argote de molina Nº 23 Esc. 2 Plta/Piso 2 Pta D	159	3	Casco Antiguo	1	4	65	1	1	1	0	1	1	0	0	0	0	0	9.3	46	8	1	0	0	0	0	0
799	VFT/SE/01562	CL BENITO PEREZ GALDOS Nº 9 Esc. 1 Plta/Piso 3 Pta 1	53.85	8	Casco Antiguo	1	2	15	1	0	0	1	0	1	0	0	0	0	0	7.8	18	7	0	0	1	0	0	0
800	VFT/SE/01566	CL CALATRAVA Nº 26 Y 28 Pta 15	107.5	25	Casco Antiguo	1	2	43	1	1	0	0	0	0	0	0	0	0	1	9.5	32	9	1	0	0	0	0	0
801	VFT/SE/01566	CL CALATRAVA Nº 26 Y 28 Pta 15	112.5	25	Casco Antiguo	1	3	43	1	1	0	0	0	0	0	0	0	0	1	9.5	32	9	1	0	0	0	0	0
802	VFT/SE/01566	CL CALATRAVA Nº 26 Y 28 Pta 15	118.5	25	Casco Antiguo	1	4	43	1	1	0	0	0	0	0	0	0	0	1	9.5	32	9	1	0	0	0	0	0
803	VFT/SE/01568	CL PEREZ GALDOS Nº 9 Esc. 1 Plta/Piso 3 Pta 2	56.05	8	Casco Antiguo	1	2	20	1	0	0	1	0	1	0	0	0	0	0	8.8	17	7.5	0	0	0	1	0	0
804	VFT/SE/01570	CL ARFE Nº 10 Plta/Piso SEGUNDA	75.6	6	Casco Antiguo	1	2	65	1	1	1	1	0	1	0	1	0	0	0	9.1	46	9	1	0	0	0	0	0
805	VFT/SE/01570	CL ARFE Nº 10 Plta/Piso SEGUNDA	90	6	Casco Antiguo	1	3	65	1	1	1	1	0	1	0	1	0	0	0	9.1	46	9	1	0	0	0	0	0
806	VFT/SE/01570	CL ARFE Nº 10 Plta/Piso SEGUNDA	120	6	Casco Antiguo	1	4	65	1	1	1	1	0	1	0	1	0	0	0	9.1	46	9	1	0	0	0	0	0
807	VFT/SE/01572	CL ARFE Nº 10 Plta/Piso PRIMERA	140	6	Casco Antiguo	1	4	75	1	1	1	0	0	1	0	1	0	0	0	9.1	46	9	1	0	0	0	0	0
808	VFT/SE/01572	CL ARFE Nº 10 Plta/Piso PRIMERA	155	6	Casco Antiguo	1	5	75	1	1	1	0	0	1	0	1	0	0	0	9.1	46	9	1	0	0	0	0	0
809	VFT/SE/01572	CL ARFE Nº 10 Plta/Piso PRIMERA	170	6	Casco Antiguo	1	6	75	1	1	1	0	0	1	0	1	0	0	0	9.1	46	9	1	0	0	0	0	0
810	VFT/SE/01575	CL BAÑOS Nº 31 Plta/Piso 1º Compl.Dom. PRIMERO	348	19	Casco Antiguo	1	3	70	1	1	1	0	0	0	0	1	1	0	0	9.1	46	9	0	0	0	0	1	0
811	VFT/SE/01575	CL BAÑOS Nº 31 Plta/Piso 1º Compl.Dom. PRIMERO	176	19	Casco Antiguo	1	6	70	1	1	1	0	0	0	0	1	1	0	0	9.1	46	9	1	0	0	0	0	0
812	VFT/SE/01577	CL BOTEROS Nº 27 Plta/Piso 2 Pta C	188.5	9	Casco Antiguo	1	5	100	1	1	1	0	0	0	0	0	0	0	0	9.1	32	9	1	0	0	0	0	0
813	VFT/SE/01582	CL CALLE SIERPES 11	120.5	10	Casco Antiguo	1	2	45	1	1	0	0	0	0	0	0	0	0	0	9.3	29	8.5	1	0	0	0	0	0
814	VFT/SE/01582	CL CALLE SIERPES 11	317.5	10	Casco Antiguo	1	3	45	1	1	0	0	0	0	0	0	0	0	0	9.3	29	8.5	0	0	0	0	0	1
815	VFT/SE/01582	CL CALLE SIERPES 11	130.5	10	Casco Antiguo	1	4	45	1	1	0	0	0	0	0	0	0	0	0	9.3	29	8.5	1	0	0	0	0	0
816	VFT/SE/01592	CL DUQUE CORNEJO Nº 41 Plta/Piso 2º Pta IZQDA	96	21	Casco Antiguo	1	2	45	1	1	0	1	0	0	0	0	0	0	0	9.4	46	9	1	0	0	0	0	0
817	VFT/SE/01592	CL DUQUE CORNEJO Nº 41 Plta/Piso 2º Pta IZQDA	263	21	Casco Antiguo	1	3	45	1	1	0	1	0	0	0	0	0	0	0	9.4	46	9	0	0	0	0	1	0
818	VFT/SE/01592	CL DUQUE CORNEJO Nº 41 Plta/Piso 2º Pta IZQDA	116	21	Casco Antiguo	1	4	45	1	1	0	1	0	0	0	0	0	0	0	9.4	46	9	1	0	0	0	0	0
819	VFT/SE/01597	CL ÁLVAREZ QUINTERO Nº 29 Plta/Piso 2 Pta C	150.5	4	Casco Antiguo	1	4	50	1	1	1	1	1	1	1	1	1	0	1	8.3	32	8	0	1	0	0	0	0
820	VFT/SE/01613	CL Lagar Nº 5 Plta/Piso Bajo Pta C1	80	8	Casco Antiguo	1	2	40	1	1	0	0	0	1	0	0	0	0	0	8.6	21	8	1	0	0	0	0	0
821	VFT/SE/01613	CL Lagar Nº 5 Plta/Piso Bajo Pta C1	95	8	Casco Antiguo	1	3	40	1	1	0	0	0	1	0	0	0	0	0	8.6	21	8	1	0	0	0	0	0
822	VFT/SE/01613	CL Lagar Nº 5 Plta/Piso Bajo Pta C1	110	8	Casco Antiguo	1	4	40	1	1	0	0	0	1	0	0	0	0	0	8.6	21	8	1	0	0	0	0	0
823	VFT/SE/01623	CL ANTONIA DIAZ Nº 12 Compl.Dom. BAJO DERECHA 2	219.8	8	Casco Antiguo	1	6	80	1	1	0	0	0	1	0	1	0	0	0	9.1	46	10	1	0	0	0	0	0
824	VFT/SE/01628	CL PARRAS Nº 22 Plta/Piso 1º Pta 12	66.5	24	Casco Antiguo	1	2	30	1	1	0	0	1	0	0	0	0	0	0	9.7	27	8.5	0	0	1	0	0	0
825	VFT/SE/01628	CL PARRAS Nº 22 Plta/Piso 1º Pta 12	86.5	24	Casco Antiguo	1	3	30	1	1	0	0	1	0	0	0	0	0	0	9.7	27	8.5	0	0	1	0	0	0
826	VFT/SE/01631	CL MATEOS GAGO Nº 6 Plta/Piso 1 Pta D	150	1	Casco Antiguo	1	4	50	1	1	1	0	0	1	0	1	0	0	0	8.7	18	9	1	0	0	0	0	0
827	VFT/SE/01641	CL Jesus del Gran Poder Nº 11 Plta/Piso Baja Pta B	85	15	Casco Antiguo	1	2	100	1	1	0	0	0	0	0	0	0	0	0	9.5	27	7.5	1	0	0	0	0	0
828	VFT/SE/01641	CL Jesus del Gran Poder Nº 11 Plta/Piso Baja Pta B	230	15	Casco Antiguo	1	3	100	1	1	0	0	0	0	0	0	0	0	0	9.5	27	7.5	0	0	0	0	0	1
829	VFT/SE/01641	CL Jesus del Gran Poder Nº 11 Plta/Piso Baja Pta B	145	15	Casco Antiguo	1	6	100	1	1	0	0	0	0	0	0	0	0	0	9.5	27	7.5	1	0	0	0	0	0
830	VFT/SE/01647	CL MARTIN VILLA Nº 9 Plta/Piso 4 Pta D	205	11	Casco Antiguo	1	4	125	1	1	1	0	1	1	0	0	0	0	1	9.1	41	9	1	0	0	0	0	0
831	VFT/SE/01647	CL MARTIN VILLA Nº 9 Plta/Piso 4 Pta D	250	11	Casco Antiguo	1	7	125	1	1	1	0	1	1	0	0	0	0	1	9.1	41	9	1	0	0	0	0	0
832	VFT/SE/01647	CL MARTIN VILLA Nº 9 Plta/Piso 4 Pta D	265	11	Casco Antiguo	1	8	125	1	1	1	0	1	1	0	0	0	0	1	9.1	41	9	1	0	0	0	0	0
833	VFT/SE/01648	CL SANTA MARIA DE GRACIA Nº 1 Esc. 1 Plta/Piso 2 Pta E Compl.Dom. TIMBRE 25	82.8	12	Casco Antiguo	1	4	54	1	1	0	0	1	0	1	1	0	0	1	9.5	18	9	0	0	1	0	0	0
834	VFT/SE/01648	CL SANTA MARIA DE GRACIA Nº 1 Esc. 1 Plta/Piso 2 Pta E Compl.Dom. TIMBRE 25	92.8	12	Casco Antiguo	1	4	54	1	1	0	0	1	0	1	1	0	0	1	9.5	18	9	0	0	1	0	0	0
835	VFT/SE/01667	CL SAN JACINTO Km 15 Blq. 1 Esc. 1 Plta/Piso 1 Pta DERECHA	107	17	Triana	0.80567	2	49	1	1	1	0	1	1	1	1	0	0	0	9.4	37	8	0	0	1	0	0	0
836	VFT/SE/01667	CL SAN JACINTO Km 15 Blq. 1 Esc. 1 Plta/Piso 1 Pta DERECHA	120	17	Triana	0.80567	3	49	1	1	1	0	1	1	1	1	0	0	0	9.4	37	8	0	0	1	0	0	0
837	VFT/SE/01667	CL SAN JACINTO Km 15 Blq. 1 Esc. 1 Plta/Piso 1 Pta DERECHA	130	17	Triana	0.80567	4	49	1	1	1	0	1	1	1	1	0	0	0	9.4	37	8	0	0	1	0	0	0
838	VFT/SE/01669	CL PAJARITOS Nº 2 Plta/Piso 1 Pta B	107	4	Casco Antiguo	1	2	50	1	1	1	0	0	1	0	1	0	0	0	9.6	37	9	0	0	1	0	0	0
839	VFT/SE/01669	CL PAJARITOS Nº 2 Plta/Piso 1 Pta B	127	4	Casco Antiguo	1	3	50	1	1	1	0	0	1	0	1	0	0	0	9.6	37	9	0	0	1	0	0	0
840	VFT/SE/01669	CL PAJARITOS Nº 2 Plta/Piso 1 Pta B	147	4	Casco Antiguo	1	4	50	1	1	1	0	0	1	0	1	0	0	0	9.6	37	9	0	0	1	0	0	0
841	VFT/SE/01681	CL CASTILLA Nº 143 Pta 1ºD	48	26	Triana	0.80567	2	55	1	1	0	0	1	0	0	0	0	0	1	8.9	23	7	1	0	0	0	0	0
842	VFT/SE/01681	CL CASTILLA Nº 143 Pta 1ºD	208.14	26	Triana	0.80567	3	55	1	1	0	0	1	0	0	0	0	0	1	8.9	23	7	0	0	0	0	1	0
843	VFT/SE/01681	CL CASTILLA Nº 143 Pta 1ºD	78	26	Triana	0.80567	4	55	1	1	0	0	1	0	0	0	0	0	1	8.9	23	7	1	0	0	0	0	0
844	VFT/SE/01681	CL CASTILLA Nº 143 Pta 1ºD	93	26	Triana	0.80567	5	55	1	1	0	0	1	0	0	0	0	0	1	8.9	23	7	1	0	0	0	0	0
845	VFT/SE/01687	CL RODRIGO DE TRIANA Nº 101 Plta/Piso 1 Pta IZQ	330	18	Triana	0.80567	4	78	1	1	1	0	0	1	0	0	0	0	0	8.9	42	8.5	0	0	0	0	1	0
846	VFT/SE/01687	CL RODRIGO DE TRIANA Nº 101 Plta/Piso 1 Pta IZQ	345	18	Triana	0.80567	5	78	1	1	1	0	0	1	0	0	0	0	0	8.9	42	8.5	0	0	0	0	1	0
847	VFT/SE/01687	CL RODRIGO DE TRIANA Nº 101 Plta/Piso 1 Pta IZQ	360	18	Triana	0.80567	6	78	1	1	1	0	0	1	0	0	0	0	0	8.9	42	8.5	0	0	0	0	1	0
848	VFT/SE/01700	CL GALERA Nº 12 Plta/Piso 2 Pta D	110	11	Casco Antiguo	1	2	70	1	1	1	0	0	1	0	0	1	0	1	8.8	46	8.5	1	0	0	0	0	0
849	VFT/SE/01700	CL GALERA Nº 12 Plta/Piso 2 Pta D	124	11	Casco Antiguo	1	4	70	1	1	1	0	0	1	0	0	1	0	1	8.8	46	8.5	1	0	0	0	0	0
850	VFT/SE/01700	CL GALERA Nº 12 Plta/Piso 2 Pta D	131	11	Casco Antiguo	1	5	70	1	1	1	0	0	1	0	0	1	0	1	8.8	46	8.5	1	0	0	0	0	0
851	VFT/SE/01702	CL CONTEROS Nº 2 Plta/Piso B Pta 7	131	3	Casco Antiguo	1	5	100	1	1	0	0	1	0	0	0	0	0	0	9.5	53	8	1	0	0	0	0	0
852	VFT/SE/01702	CL CONTEROS Nº 2 Plta/Piso B Pta 7	143	3	Casco Antiguo	1	6	100	1	1	0	0	1	0	0	0	0	0	0	9.5	53	8	1	0	0	0	0	0
853	VFT/SE/01722	CL PÉREZ GARAYO Nº 4 Plta/Piso BAJO Pta IZQ	137.97	25	Casco Antiguo	1	4	60	1	1	0	0	0	0	0	0	0	0	0	8.9	34	8.5	1	0	0	0	0	0
854	VFT/SE/01722	CL PÉREZ GARAYO Nº 4 Plta/Piso BAJO Pta IZQ	242.75	25	Casco Antiguo	1	5	60	1	1	0	0	0	0	0	0	0	0	0	8.9	34	8.5	0	0	0	0	0	1
855	VFT/SE/01722	CL PÉREZ GARAYO Nº 4 Plta/Piso BAJO Pta IZQ	259.25	25	Casco Antiguo	1	6	60	1	1	0	0	0	0	0	0	0	0	0	8.9	34	8.5	0	0	0	0	0	1
856	VFT/SE/01722	CL PÉREZ GARAYO Nº 4 Plta/Piso BAJO Pta IZQ	275.75	25	Casco Antiguo	1	7	60	1	1	0	0	0	0	0	0	0	0	0	8.9	34	8.5	0	0	0	0	0	1
857	VFT/SE/01722	CL PÉREZ GARAYO Nº 4 Plta/Piso BAJO Pta IZQ	203.97	25	Casco Antiguo	1	8	60	1	1	0	0	0	0	0	0	0	0	0	8.9	34	8.5	1	0	0	0	0	0
858	VFT/SE/01725	CL IMAGEN Nº 12 Plta/Piso 3 Pta B	168.75	12	Casco Antiguo	1	4	120	1	1	1	1	0	1	1	1	0	0	0	9	22	10	1	0	0	0	0	0
859	VFT/SE/01736	CL BAILÉN Nº 18 Plta/Piso 1 Pta A	370	13	Casco Antiguo	1	8	190	1	1	1	1	0	0	1	1	0	0	1	9.7	38	9.5	1	0	0	0	0	0
860	VFT/SE/01742	CL AGUA Nº 8 Portal 2 Plta/Piso BAJO Pta B	170	4	Casco Antiguo	1	2	75	1	1	0	0	0	1	0	0	0	0	0	9.4	52	8.5	1	0	0	0	0	0
861	VFT/SE/01742	CL AGUA Nº 8 Portal 2 Plta/Piso BAJO Pta B	180	4	Casco Antiguo	1	3	75	1	1	0	0	0	1	0	0	0	0	0	9.4	52	8.5	1	0	0	0	0	0
862	VFT/SE/01742	CL AGUA Nº 8 Portal 2 Plta/Piso BAJO Pta B	190	4	Casco Antiguo	1	4	75	1	1	0	0	0	1	0	0	0	0	0	9.4	52	8.5	1	0	0	0	0	0
863	VFT/SE/01742	CL AGUA Nº 8 Portal 2 Plta/Piso BAJO Pta B	200	4	Casco Antiguo	1	5	75	1	1	0	0	0	1	0	0	0	0	0	9.4	52	8.5	1	0	0	0	0	0
864	VFT/SE/01746	CL IMAGINERO LUIS ALVAREZ DUARTE Nº 7 Esc. 1 Plta/Piso 3 Pta C	241.25	32	San Pablo - Santa Justa	0.67932	6	72	1	0	0	0	0	0	0	1	0	0	0	7.2	24	7.5	0	0	0	0	1	0
865	VFT/SE/01748	CL SAN ISIDORO Nº 5 Plta/Piso 1º Pta B Compl.Dom. EDIFICIO "SIGLO DE ORO"	77.5	5	Casco Antiguo	1	2	45	1	1	0	0	1	0	0	0	0	0	0	9.6	21	8	0	0	1	0	0	0
866	VFT/SE/01756	CL DUQUE CORNEJO Nº 35 Plta/Piso 1 Pta D	60	21	Casco Antiguo	1	2	45	1	1	0	0	1	0	0	1	0	0	1	9.4	17	9	0	0	1	0	0	0
867	VFT/SE/01760	CL PADRE MANJÓN Nº 6 Esc. 1 Plta/Piso 1 Pta PRINC.	84	22	Casco Antiguo	1	2	20	1	0	0	0	0	0	0	0	0	0	0	8.8	17	7	0	0	1	0	0	0
868	VFT/SE/01770	CL JESÚS DE LA VERACRUZ Nº 13 Plta/Piso 1º Pta B	100	16	Casco Antiguo	1	4	80	1	1	0	0	0	0	0	0	0	0	1	7.9	47	8	0	0	1	0	0	0
869	VFT/SE/01770	CL JESÚS DE LA VERACRUZ Nº 13 Plta/Piso 1º Pta B	110	16	Casco Antiguo	1	4	80	1	1	1	0	1	0	0	0	0	0	1	7.9	47	8	0	0	1	0	0	0
870	VFT/SE/01772	CL PUREZA Nº 34 Esc. 1 Plta/Piso 1º Pta A	66.7	19	Triana	0.80567	1	35	1	1	1	0	1	0	0	0	0	0	0	8.5	20	7.5	0	0	1	0	0	0
871	VFT/SE/01772	CL PUREZA Nº 34 Esc. 1 Plta/Piso 1º Pta A	68.5	19	Triana	0.80567	2	35	1	1	1	0	1	0	0	0	0	0	0	8.5	20	7.5	0	0	1	0	0	0
872	VFT/SE/01772	CL PUREZA Nº 34 Esc. 1 Plta/Piso 1º Pta A	77.5	19	Triana	0.80567	3	35	1	1	1	0	1	0	0	0	0	0	0	8.5	20	7.5	0	0	1	0	0	0
873	VFT/SE/01784	CL Córdoba Nº 8 Plta/Piso 1ª	137.5	7	Casco Antiguo	1	3	100	1	1	0	1	0	1	1	1	0	0	0	9.8	47	9	0	0	1	0	0	0
874	VFT/SE/01784	CL Córdoba Nº 8 Plta/Piso 1ª	147.5	7	Casco Antiguo	1	4	100	1	1	0	1	0	1	1	1	0	0	0	9.8	47	9	0	0	1	0	0	0
875	VFT/SE/01784	CL Córdoba Nº 8 Plta/Piso 1ª	157.5	7	Casco Antiguo	1	5	100	1	1	0	1	0	1	1	1	0	0	0	9.8	47	9	0	0	1	0	0	0
876	VFT/SE/01789	CL MATEOS GAGO Nº 5 Plta/Piso 2 Pta A	115.73	1	Casco Antiguo	1	4	65	1	1	0	1	0	0	0	0	0	0	1	9	37	8.5	1	0	0	0	0	0
877	VFT/SE/01813	CL ALFARERIA Nº 82 Plta/Piso 2 Pta E	87	22	Triana	0.80567	2	65	1	1	0	1	0	1	1	0	0	0	0	9.5	23	9	1	0	0	0	0	0
878	VFT/SE/01813	CL ALFARERIA Nº 82 Plta/Piso 2 Pta E	116	22	Triana	0.80567	3	65	1	1	0	1	0	1	1	0	0	0	0	9.5	23	9	1	0	0	0	0	0
879	VFT/SE/01817	CL SANTO DOMINGO SAVIO Nº 2 Plta/Piso 3 Pta IZQUIERDA	79	27	San Pablo - Santa Justa	0.67932	6	65	1	1	0	0	0	0	0	0	0	0	0	9	17	8	1	0	0	0	0	0
880	VFT/SE/01819	CL PACHECO Y NUÑEZ DE PRADO Nº 32 Plta/Piso 2 Pta A	71.5	25	Casco Antiguo	1	2	75	1	1	1	0	0	0	0	0	0	0	1	8.5	23	7	0	0	1	0	0	0
881	VFT/SE/01819	CL PACHECO Y NUÑEZ DE PRADO Nº 32 Plta/Piso 2 Pta A	81.5	25	Casco Antiguo	1	3	75	1	1	1	0	0	0	0	0	0	0	1	8.5	23	7	0	0	1	0	0	0
882	VFT/SE/01819	CL PACHECO Y NUÑEZ DE PRADO Nº 32 Plta/Piso 2 Pta A	91.5	25	Casco Antiguo	1	4	75	1	1	1	0	0	0	0	0	0	0	1	8.5	23	7	0	0	1	0	0	0
883	VFT/SE/01819	CL PACHECO Y NUÑEZ DE PRADO Nº 32 Plta/Piso 2 Pta A	101.5	25	Casco Antiguo	1	5	75	1	1	1	0	0	0	0	0	0	0	1	8.5	23	7	0	0	1	0	0	0
884	VFT/SE/01839	CL LEVÍES Nº 5 Blq. CASA Plta/Piso BAJO	200	7	Casco Antiguo	1	2	133	1	1	1	1	0	1	1	1	0	0	0	9.2	37	10	1	0	0	0	0	0
885	VFT/SE/01853	CL QUEVEDO Nº 10 Plta/Piso 1ª Pta 5	130	15	Casco Antiguo	1	2	100	1	1	0	0	0	0	0	0	0	0	0	8.8	47	9	1	0	0	0	0	0
886	VFT/SE/01853	CL QUEVEDO Nº 10 Plta/Piso 1ª Pta 5	155	15	Casco Antiguo	1	3	100	1	1	0	0	0	0	0	0	0	0	0	8.8	47	9	1	0	0	0	0	0
887	VFT/SE/01853	CL QUEVEDO Nº 10 Plta/Piso 1ª Pta 5	349.62	15	Casco Antiguo	1	4	100	1	1	0	0	0	0	0	0	0	0	0	8.8	47	9	0	0	0	0	1	0
888	VFT/SE/01853	CL QUEVEDO Nº 10 Plta/Piso 1ª Pta 5	374.62	15	Casco Antiguo	1	5	100	1	1	0	0	0	0	0	0	0	0	0	8.8	47	9	0	0	0	0	1	0
889	VFT/SE/01853	CL QUEVEDO Nº 10 Plta/Piso 1ª Pta 5	230	15	Casco Antiguo	1	6	100	1	1	0	0	0	0	0	0	0	0	0	8.8	47	9	1	0	0	0	0	0
890	VFT/SE/01854	CL MORATIN Nº 9 Plta/Piso 1	130	11	Casco Antiguo	1	4	70	1	1	0	0	0	0	0	0	0	0	0	9.1	47	8.5	0	0	1	0	0	0
891	VFT/SE/01857	CL SANTA MARIA LA BLANCA Nº 10 Esc. IZQUIERDA Plta/Piso BAJA Pta B	66	7	Casco Antiguo	1	3	45	1	1	0	0	0	0	0	0	0	0	0	8.8	18	7	0	0	1	0	0	0
892	VFT/SE/01867	CL ANTONIA DIAZ Nº 31 Plta/Piso 4 Pta CENTRO	329	8	Casco Antiguo	1	4	130	1	1	1	1	1	1	1	1	0	0	0	9.6	36	10	0	0	0	0	0	1
893	VFT/SE/01867	CL ANTONIA DIAZ Nº 31 Plta/Piso 4 Pta CENTRO	187	8	Casco Antiguo	1	5	130	1	1	1	1	1	1	1	1	0	0	0	9.6	36	10	1	0	0	0	0	0
894	VFT/SE/01867	CL ANTONIA DIAZ Nº 31 Plta/Piso 4 Pta CENTRO	205	8	Casco Antiguo	1	6	130	1	1	1	1	1	1	1	1	0	0	0	9.6	36	10	1	0	0	0	0	0
895	VFT/SE/01873	CL LARRA Nº 1 Plta/Piso 2 Pta B	80	26	Nervión	0.89116	4	45	1	1	0	0	1	0	1	0	0	0	0	9.2	25	7	1	0	0	0	0	0
896	VFT/SE/01875	CL MURILLO Nº 8 Plta/Piso 2	135	12	Casco Antiguo	1	7	85	1	1	1	0	0	1	0	0	0	0	0	8.8	18	8	1	0	0	0	0	0
897	VFT/SE/01881	CL Relator Nº 33 Plta/Piso 3 Pta izq	100.5	22	Casco Antiguo	1	2	96	1	1	0	1	0	0	0	0	0	0	1	8.2	44	8.5	0	0	1	0	0	0
898	VFT/SE/01881	CL Relator Nº 33 Plta/Piso 3 Pta izq	105.5	22	Casco Antiguo	1	3	96	1	1	0	1	0	0	0	0	0	0	1	8.2	44	8.5	0	0	1	0	0	0
899	VFT/SE/01881	CL Relator Nº 33 Plta/Piso 3 Pta izq	110.5	22	Casco Antiguo	1	4	96	1	1	0	1	0	0	0	0	0	0	1	8.2	44	8.5	0	0	1	0	0	0
900	VFT/SE/01894	CL FRANCOS Nº 33 Plta/Piso 2 Pta IZQ	87	4	Casco Antiguo	1	2	40	1	1	0	1	0	1	0	0	0	0	0	8.1	46	10	1	0	0	0	0	0
901	VFT/SE/01895	CL FRANCOS Nº 33 Plta/Piso 1 Pta IZQ	110	4	Casco Antiguo	1	2	50	1	1	1	1	0	1	0	0	0	0	0	8.1	46	10	1	0	0	0	0	0
902	VFT/SE/01895	CL FRANCOS Nº 33 Plta/Piso 1 Pta IZQ	132	4	Casco Antiguo	1	4	50	1	1	1	1	0	1	0	0	0	0	0	8.1	46	10	1	0	0	0	0	0
903	VFT/SE/01903	CL SAN NICOLAS Nº 2 Pta A	1059	7	Casco Antiguo	1	4	90	1	1	0	1	0	1	0	0	0	0	0	8.7	47	9	1	0	0	0	0	0
904	VFT/SE/01903	CL SAN NICOLAS Nº 2 Pta A	1164.9	7	Casco Antiguo	1	5	90	1	1	0	1	0	1	0	0	0	0	0	8.7	47	9	1	0	0	0	0	0
905	VFT/SE/01910	CL AVE MARIA Nº 2 Plta/Piso 2 Pta B	100	12	Casco Antiguo	1	2	37	1	1	1	1	0	1	0	0	0	0	0	9.6	30	8	0	0	1	0	0	0
906	VFT/SE/01910	CL AVE MARIA Nº 2 Plta/Piso 2 Pta B	110	12	Casco Antiguo	1	3	37	1	1	1	1	0	1	0	0	0	0	0	9.6	30	8	0	0	1	0	0	0
907	VFT/SE/01910	CL AVE MARIA Nº 2 Plta/Piso 2 Pta B	120	12	Casco Antiguo	1	4	37	1	1	1	1	0	1	0	0	0	0	0	9.6	30	8	0	0	1	0	0	0
908	VFT/SE/01915	CL CASTILLA Nº 16 Pta 9	150	19	Triana	0.80567	4	45	1	1	0	0	1	1	1	1	0	0	0	9.9	20	8.5	0	0	1	0	0	0
909	VFT/SE/01916	CL CASTELLAR Nº 27 Plta/Piso 2	87.4	16	Casco Antiguo	1	2	40	1	1	0	1	0	1	0	0	1	0	0	8.2	24	8.5	0	0	1	0	0	0
910	VFT/SE/01916	CL CASTELLAR Nº 27 Plta/Piso 2	91.7	16	Casco Antiguo	1	3	40	1	1	0	1	0	1	0	0	1	0	0	8.2	24	8.5	0	0	1	0	0	0
911	VFT/SE/01916	CL CASTELLAR Nº 27 Plta/Piso 2	96	16	Casco Antiguo	1	4	40	1	1	0	1	0	1	0	0	1	0	0	8.2	24	8.5	0	0	1	0	0	0
912	VFT/SE/01926	CL ALCAZARES Nº 9 Plta/Piso BAJO Pta P	95	12	Casco Antiguo	1	4	15	1	1	0	0	1	0	1	0	1	0	0	8.6	23	8	0	0	1	0	0	0
913	VFT/SE/01927	CL ALAMEDA DE HERCULES Nº 43 Plta/Piso ATICO Compl.Dom. E	110	22	Casco Antiguo	1	3	70	1	1	1	1	0	1	1	0	0	0	0	9.7	33	8	0	0	1	0	0	0
914	VFT/SE/01927	CL ALAMEDA DE HERCULES Nº 43 Plta/Piso ATICO Compl.Dom. E	135	22	Casco Antiguo	1	4	70	1	1	1	1	0	1	1	0	0	0	0	9.7	33	8	0	0	1	0	0	0
915	VFT/SE/01928	CL GAMAZO 3 Gerona Nº 3 Plta/Piso 1 Pta A	145	6	Casco Antiguo	1	4	65	1	1	1	0	0	0	0	1	0	0	0	8.7	56	9	1	0	0	0	0	0
916	VFT/SE/01928	CL GAMAZO 3 Gerona Nº 3 Plta/Piso 1 Pta A	165	6	Casco Antiguo	1	5	65	1	1	1	0	0	0	0	1	0	0	0	8.7	56	9	1	0	0	0	0	0
917	VFT/SE/01928	CL GAMAZO 3 Gerona Nº 3 Plta/Piso 1 Pta A	185	6	Casco Antiguo	1	6	65	1	1	1	0	0	0	0	1	0	0	0	8.7	56	9	1	0	0	0	0	0
918	VFT/SE/01931	CL MATA Nº 11 Plta/Piso 2 Pta D	109.66	21	Casco Antiguo	1	2	55	1	1	0	0	0	0	0	0	0	0	0	9.3	31	9	1	0	0	0	0	0
919	VFT/SE/01931	CL MATA Nº 11 Plta/Piso 2 Pta D	250.8	21	Casco Antiguo	1	3	55	1	1	0	0	0	0	0	0	0	0	0	9.3	31	9	0	0	0	0	1	0
920	VFT/SE/01931	CL MATA Nº 11 Plta/Piso 2 Pta D	143.66	21	Casco Antiguo	1	4	55	1	1	0	0	0	0	0	0	0	0	0	9.3	31	9	1	0	0	0	0	0
921	VFT/SE/01933	CL SAN LUIS Nº 9 Pta 3	145	17	Casco Antiguo	1	4	80	1	0	0	1	1	1	0	0	1	0	0	7.8	17	7.5	0	0	1	0	0	0
922	VFT/SE/01934	CL JUAN DE LA ENCINA Nº 8 Plta/Piso BAJO Pta E	115.5	13	Casco Antiguo	1	4	50	1	0	0	0	1	0	0	0	0	0	0	7.3	31	7.5	1	0	0	0	0	0
923	VFT/SE/01939	CL ALFAQUEQUE Nº 22 Plta/Piso 1	70	19	Casco Antiguo	1	2	66	1	1	1	0	0	1	0	0	0	0	0	8.5	25	7	1	0	0	0	0	0
924	VFT/SE/01955	CL RECAREDO Nº 18 Plta/Piso 2 Pta 1 Compl.Dom. ENTRADA CALLE LECHAMARZO, 1	97.5	15	Nervión	0.89116	2	40	1	1	0	0	1	0	0	0	0	0	0	9.4	23	9	1	0	0	0	0	0
925	VFT/SE/01955	CL RECAREDO Nº 18 Plta/Piso 2 Pta 1 Compl.Dom. ENTRADA CALLE LECHAMARZO, 1	102.5	15	Nervión	0.89116	3	40	1	1	0	0	1	0	0	0	0	0	0	9.4	23	9	1	0	0	0	0	0
926	VFT/SE/01955	CL RECAREDO Nº 18 Plta/Piso 2 Pta 1 Compl.Dom. ENTRADA CALLE LECHAMARZO, 1	107.5	15	Nervión	0.89116	4	40	1	1	0	0	1	0	0	0	0	0	0	9.4	23	9	1	0	0	0	0	0
927	VFT/SE/01962	CL cordoba Nº 1	260	7	Casco Antiguo	1	4	120	1	1	0	1	0	1	0	1	1	0	1	8.7	41	10	1	0	0	0	0	0
928	VFT/SE/01962	CL cordoba Nº 1	280	7	Casco Antiguo	1	6	120	1	1	0	1	0	1	0	1	1	0	1	8.7	41	10	1	0	0	0	0	0
929	VFT/SE/01962	CL cordoba Nº 1	290	7	Casco Antiguo	1	7	120	1	1	0	1	0	1	0	1	1	0	1	8.7	41	10	1	0	0	0	0	0
930	VFT/SE/01962	CL cordoba Nº 1	300	7	Casco Antiguo	1	8	120	1	1	0	1	0	1	0	1	1	0	1	8.7	41	10	1	0	0	0	0	0
931	VFT/SE/01965	CL ANGOSTILLO Nº 2 Esc. B Plta/Piso 1 Pta B	172.5	12	Casco Antiguo	1	6	66	1	1	0	0	1	0	1	1	0	0	0	9.7	18	7.5	1	0	0	0	0	0
932	VFT/SE/01971	CL PADRE MARCHENA Nº 4 Esc. 1 Plta/Piso 2 Pta 10	122	7	Casco Antiguo	1	2	50	1	1	1	0	0	1	1	0	0	0	1	9	25	8	1	0	0	0	0	0
933	VFT/SE/01971	CL PADRE MARCHENA Nº 4 Esc. 1 Plta/Piso 2 Pta 10	140	7	Casco Antiguo	1	3	50	1	1	1	0	0	1	1	0	0	0	1	9	25	8	1	0	0	0	0	0
934	VFT/SE/01977	CL CASTELAR Nº 19 Plta/Piso 3 Pta DCHA	298	8	Casco Antiguo	1	6	180	1	1	1	1	0	1	1	1	0	0	0	9.6	47	9.5	1	0	0	0	0	0
935	VFT/SE/01977	CL CASTELAR Nº 19 Plta/Piso 3 Pta DCHA	331.5	8	Casco Antiguo	1	7	180	1	1	1	1	0	1	1	1	0	0	0	9.6	47	9.5	1	0	0	0	0	0
936	VFT/SE/01977	CL CASTELAR Nº 19 Plta/Piso 3 Pta DCHA	365	8	Casco Antiguo	1	8	180	1	1	1	1	0	1	1	1	0	0	0	9.6	47	9.5	1	0	0	0	0	0
937	VFT/SE/01984	CL SALADO Nº 2 Plta/Piso 3 Pta 16	70	17	Triana	0.80567	2	32	1	1	0	0	0	1	0	1	1	0	1	8.5	29	7.5	1	0	0	0	0	0
938	VFT/SE/01984	CL SALADO Nº 2 Plta/Piso 3 Pta 16	85	17	Triana	0.80567	3	32	1	1	0	0	0	1	0	1	1	0	1	8.5	29	7.5	1	0	0	0	0	0
939	VFT/SE/01994	CL Evangelista Nº 51 Plta/Piso Bajo Pta A	121	24	Triana	0.80567	4	80	1	1	0	0	0	0	0	0	0	0	0	9.5	30	8.5	1	0	0	0	0	0
940	VFT/SE/01994	CL Evangelista Nº 51 Plta/Piso Bajo Pta A	129	24	Triana	0.80567	5	80	1	1	0	0	0	0	0	0	0	0	0	9.5	30	8.5	1	0	0	0	0	0
941	VFT/SE/01994	CL Evangelista Nº 51 Plta/Piso Bajo Pta A	266	24	Triana	0.80567	6	80	1	1	0	0	0	0	0	0	0	0	0	9.5	30	8.5	0	0	0	0	0	1
942	VFT/SE/01997	CL TRASTAMARA Nº 24 Esc. 3 Plta/Piso 2 Pta B	113	15	Casco Antiguo	1	1	130	1	1	0	0	1	0	1	0	0	0	1	8.9	48	7.5	1	0	0	0	0	0
943	VFT/SE/01997	CL TRASTAMARA Nº 24 Esc. 3 Plta/Piso 2 Pta B	188.9	15	Casco Antiguo	1	2	130	1	1	0	0	1	0	1	0	0	0	1	8.9	48	7.5	0	1	0	0	0	0
944	VFT/SE/01997	CL TRASTAMARA Nº 24 Esc. 3 Plta/Piso 2 Pta B	189.47	15	Casco Antiguo	1	3	130	1	1	0	0	1	0	1	0	0	0	1	8.9	48	7.5	0	1	0	0	0	0
945	VFT/SE/01997	CL TRASTAMARA Nº 24 Esc. 3 Plta/Piso 2 Pta B	195.22	15	Casco Antiguo	1	4	130	1	1	0	0	1	0	1	0	0	0	1	8.9	48	7.5	0	1	0	0	0	0
946	VFT/SE/01997	CL TRASTAMARA Nº 24 Esc. 3 Plta/Piso 2 Pta B	195.8	15	Casco Antiguo	1	5	130	1	1	0	0	1	0	1	0	0	0	1	8.9	48	7.5	0	1	0	0	0	0
947	VFT/SE/01997	CL TRASTAMARA Nº 24 Esc. 3 Plta/Piso 2 Pta B	142.9	15	Casco Antiguo	1	7	130	1	1	0	0	1	0	1	0	0	0	1	8.9	48	7.5	1	0	0	0	0	0
948	VFT/SE/01997	CL TRASTAMARA Nº 24 Esc. 3 Plta/Piso 2 Pta B	155.55	15	Casco Antiguo	1	8	130	1	1	0	0	1	0	1	0	0	0	1	8.9	48	7.5	1	0	0	0	0	0
949	VFT/SE/02008	CL CONDE DE IBARRA Nº 6 Blq. B Plta/Piso 3º Pta B	103	8	Casco Antiguo	1	2	65	1	1	1	1	1	1	1	0	0	0	0	7.4	13	9	0	0	1	0	0	0
950	VFT/SE/02008	CL CONDE DE IBARRA Nº 6 Blq. B Plta/Piso 3º Pta B	118	8	Casco Antiguo	1	3	65	1	1	1	1	1	1	1	0	0	0	0	7.4	13	9	0	0	1	0	0	0
951	VFT/SE/02013	CL CONDE DE IBARRA Nº 12 Portal 2 Plta/Piso 2 Pta D	88.66	8	Casco Antiguo	1	2	60	1	0	0	0	1	0	0	0	0	0	0	9.7	35	8	0	0	1	0	0	0
952	VFT/SE/02016	CL SANTA MARÍA LA BLANCA Nº 13 Plta/Piso BAJO Pta B	189	7	Casco Antiguo	1	2	45	1	1	0	0	1	0	0	1	0	0	0	7.9	21	7.5	0	0	1	0	0	0
953	VFT/SE/02018	CL MACARENA Nº 2 Plta/Piso 1º Pta IZQUIERDA	115	26	Casco Antiguo	1	7	70	1	1	1	0	0	1	0	0	0	0	1	8.6	47	9.5	1	0	0	0	0	0
954	VFT/SE/02028	CL MATA Nº 11 Plta/Piso BAJO Pta DERECHA	147.66	21	Casco Antiguo	1	2	88	1	1	1	1	0	0	0	0	0	0	1	9.3	31	9	1	0	0	0	0	0
955	VFT/SE/02028	CL MATA Nº 11 Plta/Piso BAJO Pta DERECHA	277.8	21	Casco Antiguo	1	3	88	1	1	1	1	0	0	0	0	0	0	1	9.3	31	9	0	0	0	0	1	0
956	VFT/SE/02028	CL MATA Nº 11 Plta/Piso BAJO Pta DERECHA	159.66	21	Casco Antiguo	1	4	88	1	1	1	1	0	0	0	0	0	0	1	9.3	31	9	1	0	0	0	0	0
957	VFT/SE/02036	CL SIERPES Nº 46 Plta/Piso 4 Pta A	95.4	8	Casco Antiguo	1	1	40	1	1	1	1	1	1	0	1	0	0	0	9.4	29	8.5	1	0	0	0	0	0
958	VFT/SE/02036	CL SIERPES Nº 46 Plta/Piso 4 Pta A	105.4	8	Casco Antiguo	1	2	40	1	1	1	1	1	1	0	1	0	0	0	9.4	29	8.5	1	0	0	0	0	0
959	VFT/SE/02036	CL SIERPES Nº 46 Plta/Piso 4 Pta A	115.4	8	Casco Antiguo	1	3	40	1	1	1	1	1	1	0	1	0	0	0	9.4	29	8.5	1	0	0	0	0	0
960	VFT/SE/02036	CL SIERPES Nº 46 Plta/Piso 4 Pta A	125.4	8	Casco Antiguo	1	4	40	1	1	1	1	1	1	0	1	0	0	0	9.4	29	8.5	1	0	0	0	0	0
961	VFT/SE/02050	CL MURO DE LOS NAVARROS Nº 64 Esc. 1 Plta/Piso 4 Pta IZQ	228.5	15	Casco Antiguo	1	4	90	1	1	0	1	0	1	0	0	0	0	0	7	46	8.5	0	0	0	0	1	0
962	VFT/SE/02052	CL MACARENA Nº 8 Plta/Piso BAJO Pta 3	98.75	26	Casco Antiguo	1	4	30	1	1	0	0	1	0	0	0	0	0	1	8.7	26	8.5	1	0	0	0	0	0
963	VFT/SE/02059	CL SIETE REVUELTAS Nº 25 Esc. 1 Plta/Piso 2 Pta A	123	7	Casco Antiguo	1	4	60	1	1	0	1	0	1	0	0	0	0	1	8.1	49	8.5	1	0	0	0	0	0
964	VFT/SE/02060	CL SAN ISIDORO Nº 12 Plta/Piso 2º Pta 6	137	5	Casco Antiguo	1	2	35	1	1	1	1	1	1	0	1	0	0	0	9.3	42	9.5	1	0	0	0	0	0
965	VFT/SE/02060	CL SAN ISIDORO Nº 12 Plta/Piso 2º Pta 6	152	5	Casco Antiguo	1	3	35	1	1	1	1	1	1	0	1	0	0	0	9.3	42	9.5	1	0	0	0	0	0
966	VFT/SE/02060	CL SAN ISIDORO Nº 12 Plta/Piso 2º Pta 6	167	5	Casco Antiguo	1	4	35	1	1	1	1	1	1	0	1	0	0	0	9.3	42	9.5	1	0	0	0	0	0
967	VFT/SE/02062	CL SAN ISIDORO Nº 3-5 Plta/Piso 0 Pta H	173.67	5	Casco Antiguo	1	4	75	1	1	0	0	1	0	1	1	0	0	0	9.4	47	8.5	0	1	0	0	0	0
968	VFT/SE/02071	CL Fabiola Nº 28 Plta/Piso 2 Pta B	332	5	Casco Antiguo	1	8	90	1	1	1	0	0	1	0	1	0	0	0	9.8	50	10	1	0	0	0	0	0
969	VFT/SE/02073	CL JOVELLANOS Nº 12 Plta/Piso 2	210	8	Casco Antiguo	1	2	100	1	1	0	0	0	1	0	1	0	0	1	8.9	32	9	0	0	0	0	0	1
970	VFT/SE/02073	CL JOVELLANOS Nº 12 Plta/Piso 2	220	8	Casco Antiguo	1	3	100	1	1	0	0	0	1	0	1	0	0	1	8.9	32	9	0	0	0	0	0	1
971	VFT/SE/02073	CL JOVELLANOS Nº 12 Plta/Piso 2	145	8	Casco Antiguo	1	4	100	1	1	0	0	0	1	0	1	0	0	1	8.9	32	9	1	0	0	0	0	0
972	VFT/SE/02073	CL JOVELLANOS Nº 12 Plta/Piso 2	155	8	Casco Antiguo	1	5	100	1	1	0	0	0	1	0	1	0	0	1	8.9	32	9	1	0	0	0	0	0
973	VFT/SE/02078	CL FRANCOS Nº 33 Esc. 1 Plta/Piso 1 Pta D	119.6	4	Casco Antiguo	1	3	45	1	1	0	1	0	1	0	0	0	0	0	8.1	46	10	1	0	0	0	0	0
974	VFT/SE/02078	CL FRANCOS Nº 33 Esc. 1 Plta/Piso 1 Pta D	124.8	4	Casco Antiguo	1	4	45	1	1	0	1	0	1	0	0	0	0	0	8.1	46	10	1	0	0	0	0	0
975	VFT/SE/02079	CL SANTIAGO Nº 7 Plta/Piso 1	80	13	Casco Antiguo	1	4	45	1	0	1	0	0	0	0	0	0	0	0	8.5	47	8	1	0	0	0	0	0
976	VFT/SE/02082	Conde Ibarra, 11	115	8	Casco Antiguo	1	2	80	1	1	0	1	0	0	0	0	0	0	1	7.9	14	8	1	0	0	0	0	0
977	VFT/SE/02082	Conde Ibarra, 11	120	8	Casco Antiguo	1	4	80	1	1	0	1	0	0	0	0	0	0	1	7.9	14	8	1	0	0	0	0	0
978	VFT/SE/02096	CL CONDE DE IBARRA Nº 11 Plta/Piso 24	61.75	8	Casco Antiguo	1	2	40	1	1	0	0	0	0	0	1	0	0	0	7.7	11	7.5	0	0	1	0	0	0
979	VFT/SE/02096	CL CONDE DE IBARRA Nº 11 Plta/Piso 24	76	8	Casco Antiguo	1	3	40	1	1	0	0	0	0	0	1	0	0	0	7.7	11	7.5	0	0	1	0	0	0
980	VFT/SE/02096	CL CONDE DE IBARRA Nº 11 Plta/Piso 24	90.25	8	Casco Antiguo	1	4	40	1	1	0	0	0	0	0	1	0	0	0	7.7	11	7.5	0	0	1	0	0	0
981	VFT/SE/02119	CL Alfalfa Nº 8 Plta/Piso Atico	152.5	8	Casco Antiguo	1	2	90	1	1	1	1	0	1	0	1	0	0	0	9.1	49	10	1	0	0	0	0	0
982	VFT/SE/02124	CL DOÑA MARIA CORONEL Nº 26 Plta/Piso 3º Pta C	123	14	Casco Antiguo	1	2	120	1	0	0	0	1	0	0	0	0	0	0	7	39	8.5	1	0	0	0	0	0
983	VFT/SE/02124	CL DOÑA MARIA CORONEL Nº 26 Plta/Piso 3º Pta C	330	14	Casco Antiguo	1	5	120	1	0	0	0	1	0	0	0	0	0	0	7	39	8.5	0	0	0	0	0	1
984	VFT/SE/02124	CL DOÑA MARIA CORONEL Nº 26 Plta/Piso 3º Pta C	148	14	Casco Antiguo	1	7	120	1	0	0	0	1	0	0	0	0	0	0	7	39	8.5	1	0	0	0	0	0
985	VFT/SE/02129	CL TORNEO Nº 84 Plta/Piso BAJO Pta IZDA.	118	19	Casco Antiguo	1	4	80	1	1	0	0	1	0	0	0	0	0	0	9.5	37	9.5	1	0	0	0	0	0
986	VFT/SE/02129	CL TORNEO Nº 84 Plta/Piso BAJO Pta IZDA.	148	19	Casco Antiguo	1	5	80	1	1	0	0	1	0	0	0	0	0	0	9.5	37	9.5	1	0	0	0	0	0
987	VFT/SE/02132	CL SALADO Nº 2 Plta/Piso 8 Pta 31	95	17	Casco Antiguo	1	2	95	1	1	1	1	0	1	0	0	1	0	1	8.3	26	9	1	0	0	0	0	0
988	VFT/SE/02132	CL SALADO Nº 2 Plta/Piso 8 Pta 31	125	17	Casco Antiguo	1	5	95	1	1	1	1	0	1	0	0	1	0	1	8.3	26	9	1	0	0	0	0	0
989	VFT/SE/02138	CL CORRAL DEL REY Nº 16 Plta/Piso 0 Pta 1	124.5	5	Casco Antiguo	1	1	65	1	1	0	0	1	0	0	0	1	0	0	7.1	46	8	1	0	0	0	0	0
990	VFT/SE/02138	CL CORRAL DEL REY Nº 16 Plta/Piso 0 Pta 1	273.25	5	Casco Antiguo	1	2	65	1	1	0	0	1	0	0	0	1	0	0	7.1	46	8	0	0	0	0	1	0
991	VFT/SE/02138	CL CORRAL DEL REY Nº 16 Plta/Piso 0 Pta 1	302.25	5	Casco Antiguo	1	3	65	1	1	0	0	1	0	0	0	1	0	0	7.1	46	8	0	0	0	0	1	0
992	VFT/SE/02138	CL CORRAL DEL REY Nº 16 Plta/Piso 0 Pta 1	187.5	5	Casco Antiguo	1	4	65	1	1	0	0	1	0	0	0	1	0	0	7.1	46	8	1	0	0	0	0	0
993	VFT/SE/02145	CL Sierpes Nº 50 Plta/Piso 1 Pta B	138	8	Casco Antiguo	1	3	68	1	1	1	0	0	1	0	0	0	0	0	9.3	42	9	0	1	0	0	0	0
994	VFT/SE/02145	CL Sierpes Nº 50 Plta/Piso 1 Pta B	144	8	Casco Antiguo	1	4	68	1	1	1	0	0	1	0	0	0	0	0	9.3	42	9	0	1	0	0	0	0
995	VFT/SE/02155	CL CASTILLA Nº 38 Plta/Piso 1 Pta 4	75	20	Triana	0.80567	2	35	1	1	1	0	0	0	0	0	0	0	0	7.8	23	7.5	0	0	1	0	0	0
996	VFT/SE/02155	CL CASTILLA Nº 38 Plta/Piso 1 Pta 4	85	20	Triana	0.80567	3	35	1	1	1	0	0	0	0	0	0	0	0	7.8	23	7.5	0	0	1	0	0	0
997	VFT/SE/02156	CL ARDILLA Nº 9 Plta/Piso 1 Pta 19	98	17	Triana	0.80567	5	55	1	1	0	0	1	0	0	0	0	0	0	9.1	23	9	0	0	1	0	0	0
998	VFT/SE/02157	CL ARDILLA Nº 9 Plta/Piso 1 Pta 18	72.5	17	Triana	0.80567	4	56	1	1	0	0	1	0	0	1	0	0	0	9.1	22	7.5	0	0	1	0	0	0
999	VFT/SE/02161	CL CASTILLA Nº 7 Plta/Piso BJ Pta 5	317.5	19	Triana	0.80567	2	100	1	1	0	0	1	0	0	0	1	0	0	9.5	32	8.5	0	0	0	0	1	0
1000	VFT/SE/02161	CL CASTILLA Nº 7 Plta/Piso BJ Pta 5	322.5	19	Triana	0.80567	3	100	1	1	0	0	1	0	0	0	1	0	0	9.5	32	8.5	0	0	0	0	1	0
1001	VFT/SE/02161	CL CASTILLA Nº 7 Plta/Piso BJ Pta 5	327.5	19	Triana	0.80567	4	100	1	1	0	0	1	0	0	0	1	0	0	9.5	32	8.5	0	0	0	0	1	0
1002	VFT/SE/02161	CL CASTILLA Nº 7 Plta/Piso BJ Pta 5	150	19	Triana	0.80567	5	100	1	1	0	0	1	0	0	0	1	0	0	9.5	32	8.5	1	0	0	0	0	0
1003	VFT/SE/02161	CL CASTILLA Nº 7 Plta/Piso BJ Pta 5	155	19	Triana	0.80567	6	100	1	1	0	0	1	0	0	0	1	0	0	9.5	32	8.5	1	0	0	0	0	0
1004	VFT/SE/02171	CL TOMÁS DE IBARRA Nº 2 Plta/Piso 3	140	7	Casco Antiguo	1	2	68	1	1	1	1	0	1	0	0	0	0	0	9	29	9	1	0	0	0	0	0
1005	VFT/SE/02171	CL TOMÁS DE IBARRA Nº 2 Plta/Piso 3	160	7	Casco Antiguo	1	3	68	1	1	1	1	0	1	0	0	0	0	0	9	29	9	1	0	0	0	0	0
1006	VFT/SE/02173	CL Bobby Deglané Nº 3 Plta/Piso 3 Pta B	117.5	12	Casco Antiguo	1	2	65	1	1	1	1	0	1	1	1	0	0	1	8.2	37	8	1	0	0	0	0	0
1007	VFT/SE/02173	CL Bobby Deglané Nº 3 Plta/Piso 3 Pta B	127.5	12	Casco Antiguo	1	3	65	1	1	1	1	0	1	1	1	0	0	1	8.2	37	8	1	0	0	0	0	0
1008	VFT/SE/02173	CL Bobby Deglané Nº 3 Plta/Piso 3 Pta B	172.5	12	Casco Antiguo	1	6	65	1	1	1	1	0	1	1	1	0	0	1	8.2	37	8	1	0	0	0	0	0
1009	VFT/SE/02204	CL Gonzalo Bilbao 1 AMADOR DE LOS RIOS Nº 23-25 Plta/Piso 3 Pta C	77	18	San Pablo - Santa Justa	0.67932	2	65	1	1	1	1	0	1	0	0	0	0	0	9.2	22	9	0	0	1	0	0	0
1010	VFT/SE/02204	CL Gonzalo Bilbao 1 AMADOR DE LOS RIOS Nº 23-25 Plta/Piso 3 Pta C	90	18	San Pablo - Santa Justa	0.67932	3	65	1	1	1	1	0	1	0	0	0	0	0	9.2	22	9	0	0	1	0	0	0
1011	VFT/SE/02204	CL Gonzalo Bilbao 1 AMADOR DE LOS RIOS Nº 23-25 Plta/Piso 3 Pta C	129	18	San Pablo - Santa Justa	0.67932	6	65	1	1	1	1	0	1	0	0	0	0	0	9.2	22	9	0	0	1	0	0	0
1012	VFT/SE/02207	CL SANTA MARIA LA BLANCA Nº 32 Plta/Piso 1	130	7	Casco Antiguo	1	2	150	1	1	1	0	0	1	1	0	0	0	0	9.5	24	9	0	0	1	0	0	0
1013	VFT/SE/02207	CL SANTA MARIA LA BLANCA Nº 32 Plta/Piso 1	154	7	Casco Antiguo	1	4	150	1	1	1	0	0	1	1	0	0	0	0	9.5	24	9	0	0	1	0	0	0
1014	VFT/SE/02207	CL SANTA MARIA LA BLANCA Nº 32 Plta/Piso 1	166	7	Casco Antiguo	1	5	150	1	1	1	0	0	1	1	0	0	0	0	9.5	24	9	0	0	1	0	0	0
1015	VFT/SE/02207	CL SANTA MARIA LA BLANCA Nº 32 Plta/Piso 1	178	7	Casco Antiguo	1	6	150	1	1	1	0	0	1	1	0	0	0	0	9.5	24	9	0	0	1	0	0	0
1016	VFT/SE/02223	CL JIMIOS Nº 30 Esc. 1 Plta/Piso 2º Pta A	160	5	Casco Antiguo	1	8	105	1	1	1	1	1	1	0	1	1	0	1	9.1	47	6.5	1	0	0	0	0	0
1017	VFT/SE/02232	CL CASTILLA Nº 51 Portal 1 Plta/Piso 2º Pta E	115	20	Triana	0.80567	2	45	1	1	0	0	0	0	0	1	0	0	0	9.2	15	8	1	0	0	0	0	0
1018	VFT/SE/02232	CL CASTILLA Nº 51 Portal 1 Plta/Piso 2º Pta E	125	20	Triana	0.80567	3	45	1	1	0	0	0	0	0	1	0	0	0	9.2	15	8	1	0	0	0	0	0
1019	VFT/SE/02232	CL CASTILLA Nº 51 Portal 1 Plta/Piso 2º Pta E	135	20	Triana	0.80567	4	45	1	1	0	0	0	0	0	1	0	0	0	9.2	15	8	1	0	0	0	0	0
1020	VFT/SE/02236	CL ZARAGOZA Nº 62 Plta/Piso BAJA Pta A	110	7	Casco Antiguo	1	2	46	1	1	0	0	1	0	0	0	0	0	0	9.5	47	9	1	0	0	0	0	0
1021	VFT/SE/02236	CL ZARAGOZA Nº 62 Plta/Piso BAJA Pta A	126.5	7	Casco Antiguo	1	3	46	1	1	0	0	1	0	0	0	0	0	0	9.5	47	9	1	0	0	0	0	0
1022	VFT/SE/02236	CL ZARAGOZA Nº 62 Plta/Piso BAJA Pta A	132	7	Casco Antiguo	1	4	46	1	1	0	0	1	0	0	0	0	0	0	9.5	47	9	1	0	0	0	0	0
1023	VFT/SE/02239	CL CONTEROS Nº 2 Esc. 1ª Plta/Piso 2ª Pta 4	121.5	3	Casco Antiguo	1	5	105	1	1	1	1	1	1	0	0	0	0	0	9.2	46	7.5	0	1	0	0	0	0
1024	VFT/SE/02239	CL CONTEROS Nº 2 Esc. 1ª Plta/Piso 2ª Pta 4	205	3	Casco Antiguo	1	7	125	1	1	1	1	1	1	0	0	0	0	0	9.2	46	7.5	1	0	0	0	0	0
1025	VFT/SE/02245	CL CONTEROS Nº 2 Esc. 2 Plta/Piso 1 Pta 10	110	3	Casco Antiguo	1	4	45	1	1	1	0	0	1	1	0	0	0	1	8.7	24	7.5	1	0	0	0	0	0
1026	VFT/SE/02256	CL CORRAL DEL REY Nº 21 Plta/Piso 1 Pta D	185	5	Casco Antiguo	1	5	108	1	1	0	0	0	0	1	0	0	0	0	8.6	23	8	0	0	1	0	0	0
1027	VFT/SE/02256	CL CORRAL DEL REY Nº 21 Plta/Piso 1 Pta D	225	5	Casco Antiguo	1	7	108	1	1	0	0	0	0	1	0	0	0	0	8.6	23	8	0	0	1	0	0	0
1028	VFT/SE/02256	CL CORRAL DEL REY Nº 21 Plta/Piso 1 Pta D	245	5	Casco Antiguo	1	8	108	1	1	0	0	0	0	1	0	0	0	0	8.6	23	8	0	0	1	0	0	0
1029	VFT/SE/02256	CL CORRAL DEL REY Nº 21 Plta/Piso 1 Pta D	285	5	Casco Antiguo	1	10	108	1	1	0	0	0	0	1	0	0	0	0	8.6	23	8	0	0	1	0	0	0
1030	VFT/SE/02264	CL Verde Nº 4 Plta/Piso 2 Pta C	139	8	Casco Antiguo	1	4	80	1	1	1	0	0	0	0	0	0	0	0	9.8	18	8.5	1	0	0	0	0	0
1031	VFT/SE/02264	CL Verde Nº 4 Plta/Piso 2 Pta C	221.5	8	Casco Antiguo	1	5	80	1	1	1	0	0	0	0	0	0	0	0	9.8	18	8.5	0	0	0	0	0	1
1032	VFT/SE/02264	CL Verde Nº 4 Plta/Piso 2 Pta C	169	8	Casco Antiguo	1	6	80	1	1	1	0	0	0	0	0	0	0	0	9.8	18	8.5	1	0	0	0	0	0
1033	VFT/SE/02271	CL Francos Nº 34 Esc. 1 Plta/Piso 3 Pta B	103.33	4	Casco Antiguo	1	4	60	1	1	1	0	0	1	0	1	0	0	0	9.5	35	8.5	1	0	0	0	0	0
1034	VFT/SE/02272	CL RELATOR Nº 63 Plta/Piso 1 Pta 1	145	22	Casco Antiguo	1	4	85	1	1	1	1	1	1	0	0	0	0	0	9	45	10	1	0	0	0	0	0
1035	VFT/SE/02272	CL RELATOR Nº 63 Plta/Piso 1 Pta 1	160	22	Casco Antiguo	1	5	85	1	1	1	1	1	1	0	0	0	0	0	9	45	10	1	0	0	0	0	0
1036	VFT/SE/02277	CL GARCÍA DE VINUESA Nº 18 Plta/Piso 2	308.5	4	Casco Antiguo	1	6	126	1	1	0	0	0	1	0	1	0	0	0	9.7	39	9	0	1	0	0	0	0
1037	VFT/SE/02280	CL MENDORA RÍOS Nº 32 Plta/Piso 1º Pta IZDA	58	20	Casco Antiguo	1	2	50	1	1	0	1	1	0	0	0	0	0	0	9.1	47	8	0	0	1	0	0	0
1038	VFT/SE/02280	CL MENDORA RÍOS Nº 32 Plta/Piso 1º Pta IZDA	63	20	Casco Antiguo	1	3	50	1	1	0	1	1	0	0	0	0	0	0	9.1	47	8	0	0	1	0	0	0
1039	VFT/SE/02286	CL CONDE BARAJAS Nº 1 Plta/Piso BAJO Pta A	75	17	Casco Antiguo	1	6	80	1	1	0	0	1	0	0	0	0	0	1	8.2	31	8	0	0	1	0	0	0
1040	VFT/SE/02288	CL LAGAR Nº 1 Plta/Piso 2º Pta A	111	8	Casco Antiguo	1	1	110	1	1	1	0	0	1	0	0	1	0	0	8.7	47	7.5	0	0	1	0	0	0
1041	VFT/SE/02288	CL LAGAR Nº 1 Plta/Piso 2º Pta A	121	8	Casco Antiguo	1	2	110	1	1	1	0	0	1	0	0	1	0	0	8.7	47	7.5	0	0	1	0	0	0
1042	VFT/SE/02288	CL LAGAR Nº 1 Plta/Piso 2º Pta A	134	8	Casco Antiguo	1	3	110	1	1	1	0	0	1	0	0	1	0	0	8.7	47	7.5	0	0	1	0	0	0
1043	VFT/SE/02288	CL LAGAR Nº 1 Plta/Piso 2º Pta A	141	8	Casco Antiguo	1	4	110	1	1	1	0	0	1	0	0	1	0	0	8.7	47	7.5	0	0	1	0	0	0
1044	VFT/SE/02288	CL LAGAR Nº 1 Plta/Piso 2º Pta A	151	8	Casco Antiguo	1	5	110	1	1	1	0	0	1	0	0	1	0	0	8.7	47	7.5	0	0	1	0	0	0
1045	VFT/SE/02288	CL LAGAR Nº 1 Plta/Piso 2º Pta A	161	8	Casco Antiguo	1	6	110	1	1	1	0	0	1	0	0	1	0	0	8.7	47	7.5	0	0	1	0	0	0
1046	VFT/SE/02288	CL LAGAR Nº 1 Plta/Piso 2º Pta A	171	8	Casco Antiguo	1	8	110	1	1	1	0	0	1	0	0	1	0	0	8.7	47	7.5	0	0	1	0	0	0
1047	VFT/SE/02308	CL PACHECO Y NUÑEZ DEL PRADO Nº 11 Esc. 1 Plta/Piso bajo Pta a	72	24	Casco Antiguo	1	2	64	1	1	0	0	1	0	0	0	1	0	1	9.5	27	8	0	0	1	0	0	0
1048	VFT/SE/02308	CL PACHECO Y NUÑEZ DEL PRADO Nº 11 Esc. 1 Plta/Piso bajo Pta a	80.5	24	Casco Antiguo	1	3	64	1	1	0	0	1	0	0	0	1	0	1	9.5	27	8	0	0	1	0	0	0
1049	VFT/SE/02308	CL PACHECO Y NUÑEZ DEL PRADO Nº 11 Esc. 1 Plta/Piso bajo Pta a	83.05	24	Casco Antiguo	1	4	64	1	1	0	0	1	0	0	0	1	0	1	9.5	27	8	0	0	1	0	0	0
1050	VFT/SE/02314	CL MENDOZA RIOS Nº 32 Plta/Piso BAJO Pta IZQDA	64	20	Casco Antiguo	1	2	65	1	1	0	1	1	0	0	0	0	0	0	9.1	47	8	0	0	1	0	0	0
1051	VFT/SE/02314	CL MENDOZA RIOS Nº 32 Plta/Piso BAJO Pta IZQDA	69	20	Casco Antiguo	1	3	65	1	1	0	1	1	0	0	0	0	0	0	9.1	47	8	0	0	1	0	0	0
1052	VFT/SE/02314	CL MENDOZA RIOS Nº 32 Plta/Piso BAJO Pta IZQDA	74	20	Casco Antiguo	1	4	65	1	1	0	1	1	0	0	0	0	0	0	9.1	47	8	0	0	1	0	0	0
1053	VFT/SE/02342	CL SANTA PATRONAS Nº 57 Plta/Piso 1	260	9	Casco Antiguo	1	5	50	1	1	0	0	0	0	0	0	0	0	0	7.7	40	9.5	0	0	1	0	0	0
1054	VFT/SE/02346	CL SAN VICENTE DE PAÚL Nº 27 Plta/Piso 2 Pta C	168	27	Triana	0.80567	3	78	1	1	1	0	0	1	0	1	0	0	0	8.4	43	8.5	0	0	1	0	0	0
1055	VFT/SE/02346	CL SAN VICENTE DE PAÚL Nº 27 Plta/Piso 2 Pta C	173	27	Triana	0.80567	4	78	1	1	1	0	0	1	0	1	0	0	0	8.4	43	8.5	0	0	1	0	0	0
1056	VFT/SE/02346	CL SAN VICENTE DE PAÚL Nº 27 Plta/Piso 2 Pta C	183	27	Triana	0.80567	5	78	1	1	1	0	0	1	0	1	0	0	0	8.4	43	8.5	0	0	1	0	0	0
1057	VFT/SE/02346	CL SAN VICENTE DE PAÚL Nº 27 Plta/Piso 2 Pta C	193	27	Triana	0.80567	6	78	1	1	1	0	0	1	0	1	0	0	0	8.4	43	8.5	0	0	1	0	0	0
1058	VFT/SE/02346	CL SAN VICENTE DE PAÚL Nº 27 Plta/Piso 2 Pta C	203	27	Triana	0.80567	7	78	1	1	1	0	0	1	0	1	0	0	0	8.4	43	8.5	0	0	1	0	0	0
1059	VFT/SE/02346	CL SAN VICENTE DE PAÚL Nº 27 Plta/Piso 2 Pta C	213	27	Triana	0.80567	8	78	1	1	1	0	0	1	0	1	0	0	0	8.4	43	8.5	0	0	1	0	0	0
1060	VFT/SE/02357	CL jamerdana Nº 2 Plta/Piso 1 Pta a	197	3	Casco Antiguo	1	2	45	1	1	0	0	0	1	0	0	0	0	1	8.6	32	7	0	0	0	0	1	0
1061	VFT/SE/02357	CL jamerdana Nº 2 Plta/Piso 1 Pta a	88.1	3	Casco Antiguo	1	3	45	1	1	0	0	0	1	0	0	0	0	1	8.6	32	7	0	0	1	0	0	0
1062	VFT/SE/02357	CL jamerdana Nº 2 Plta/Piso 1 Pta a	99.1	3	Casco Antiguo	1	4	45	1	1	0	0	0	1	0	0	0	0	1	8.6	32	7	0	0	1	0	0	0
1063	VFT/SE/02365	CL VIRGEN DE LA LUZ Nº 11 Plta/Piso B	80	12	Casco Antiguo	1	4	70	1	1	0	0	1	0	0	1	0	0	1	8.5	16	7.5	1	0	0	0	0	0
1064	VFT/SE/02366	CL SAN DIEGO Nº 18 Plta/Piso BAJO	94	5	Casco Antiguo	1	2	45	1	1	0	1	1	1	0	0	0	0	0	8.9	28	8.5	1	0	0	0	0	0
1065	VFT/SE/02366	CL SAN DIEGO Nº 18 Plta/Piso BAJO	106	5	Casco Antiguo	1	3	45	1	1	0	1	1	1	0	0	0	0	0	8.9	28	8.5	1	0	0	0	0	0
1066	VFT/SE/02368	PZ DE CURTIDORES Nº 9 Plta/Piso 1 Pta 14	212	9	Casco Antiguo	1	2	55	1	1	0	0	0	0	0	0	0	0	1	8.5	28	8	0	0	0	0	1	0
1067	VFT/SE/02368	PZ DE CURTIDORES Nº 9 Plta/Piso 1 Pta 14	222	9	Casco Antiguo	1	3	55	1	1	0	0	0	0	0	0	0	0	1	8.5	28	8	0	0	0	0	1	0
1068	VFT/SE/02368	PZ DE CURTIDORES Nº 9 Plta/Piso 1 Pta 14	232	9	Casco Antiguo	1	4	55	1	1	0	0	0	0	0	0	0	0	1	8.5	28	8	0	0	0	0	1	0
1069	VFT/SE/02371	CL JUAN PEREZ DE MONTALBAN Nº 9 Plta/Piso BAJO	50	19	Casco Antiguo	1	2	35	1	1	0	0	0	0	0	0	0	0	0	8.8	47	7.5	0	0	1	0	0	0
1070	VFT/SE/02372	CL JUAN PEREZ DE MONTALBAN Nº 9 Plta/Piso 1º	55	19	Casco Antiguo	1	3	37	1	1	1	0	0	1	0	0	0	0	0	8.8	47	7.5	0	0	1	0	0	0
1071	VFT/SE/02373	CL JUAN PEREZ DE MONTALBAN Nº 9 Plta/Piso 2º	55	19	Casco Antiguo	1	4	40	1	1	0	0	0	0	0	0	0	0	0	8.8	47	7.5	0	0	1	0	0	0
1072	VFT/SE/02374	CL JUAN PEREZ DE MONTALBAN Nº 9 Plta/Piso ÁTICO	72.5	19	Casco Antiguo	1	4	60	1	1	1	1	0	1	0	0	0	0	0	8.8	47	7.5	0	0	0	1	0	0
1073	VFT/SE/02376	CL ALBERTO LISTA Nº 9 Plta/Piso 1 Pta 9	279	17	Casco Antiguo	1	2	80	1	1	0	1	0	1	1	0	0	0	1	8.9	47	9.5	0	0	0	0	1	0
1074	VFT/SE/02376	CL ALBERTO LISTA Nº 9 Plta/Piso 1 Pta 9	113	17	Casco Antiguo	1	3	80	1	1	0	1	0	1	1	0	0	0	1	8.9	47	9.5	1	0	0	0	0	0
1075	VFT/SE/02376	CL ALBERTO LISTA Nº 9 Plta/Piso 1 Pta 9	297.6	17	Casco Antiguo	1	4	80	1	1	0	1	0	1	1	0	0	0	1	8.9	47	9.5	0	0	0	0	1	0
1076	VFT/SE/02400	CL SEGURA Nº 14-16 Plta/Piso 3 Pta 2	190	13	Casco Antiguo	1	4	80	1	0	0	0	0	0	1	1	0	0	0	9.9	34	8.5	1	0	0	0	0	0
1077	VFT/SE/02407	CL AZOFAIFO Nº 9 Plta/Piso 3 Pta E	193.33	10	Casco Antiguo	1	4	60	1	1	1	1	0	0	1	0	0	0	0	9.9	28	9	0	1	0	0	0	0
1078	VFT/SE/02427	CL LIRA Nº 11 Plta/Piso BAJO Pta 1	216.5	22	Casco Antiguo	1	2	50	1	1	0	0	0	0	0	0	0	0	0	9.7	33	8	0	0	0	0	1	0
1079	VFT/SE/02427	CL LIRA Nº 11 Plta/Piso BAJO Pta 1	82.5	22	Casco Antiguo	1	3	50	1	1	0	0	0	0	0	0	0	0	0	9.7	33	8	0	0	1	0	0	0
1080	VFT/SE/02435	CL ARTE DE LA SEDA Nº 16 Plta/Piso 1	150	26	Casco Antiguo	1	2	59	1	1	1	1	0	1	0	0	0	0	0	9.5	27	9	0	0	1	0	0	0
1081	VFT/SE/02435	CL ARTE DE LA SEDA Nº 16 Plta/Piso 1	160	26	Casco Antiguo	1	3	59	1	1	1	1	0	1	0	0	0	0	0	9.5	27	9	0	0	1	0	0	0
1082	VFT/SE/02435	CL ARTE DE LA SEDA Nº 16 Plta/Piso 1	170	26	Casco Antiguo	1	4	59	1	1	1	1	0	1	0	0	0	0	0	9.5	27	9	0	0	1	0	0	0
1083	VFT/SE/02435	CL ARTE DE LA SEDA Nº 16 Plta/Piso 1	190	26	Casco Antiguo	1	6	59	1	1	1	1	0	1	0	0	0	0	0	9.5	27	9	0	0	1	0	0	0
1084	VFT/SE/02437	CL REAL DE LA CARRETERIA Nº 25 Plta/Piso 1º Pta A	315	7	Casco Antiguo	1	6	88	1	1	0	0	0	0	1	0	0	0	0	9.4	47	9.5	1	0	0	0	0	0
1085	VFT/SE/02447	CL SAN ELOY Nº 46 Plta/Piso BAJO Pta A	75	12	Casco Antiguo	1	2	45	1	1	0	0	1	0	0	0	0	0	0	9.5	26	8	1	0	0	0	0	0
1086	VFT/SE/02447	CL SAN ELOY Nº 46 Plta/Piso BAJO Pta A	85	12	Casco Antiguo	1	3	45	1	1	0	0	1	0	0	0	0	0	0	9.5	26	8	1	0	0	0	0	0
1087	VFT/SE/02447	CL SAN ELOY Nº 46 Plta/Piso BAJO Pta A	95	12	Casco Antiguo	1	4	45	1	1	0	0	1	0	0	0	0	0	0	9.5	26	8	1	0	0	0	0	0
1088	VFT/SE/02451	CL JULIO CESAR Nº 12 Plta/Piso 1 Pta 2	130	12	Casco Antiguo	1	6	110	1	1	1	0	0	1	0	0	0	0	1	9.9	19	8	1	0	0	0	0	0
1089	VFT/SE/02453	PZ DE CURTIDORES Nº 9 Plta/Piso 2 Pta 25	101	9	Casco Antiguo	1	2	55	1	1	0	0	0	0	0	0	0	0	1	9.2	24	8.5	1	0	0	0	0	0
1090	VFT/SE/02454	CL ADOLFO RODRIGUEZ JURADO Nº 16 Plta/Piso 5 Pta DCHA	247.5	5	Casco Antiguo	1	4	80	1	1	0	0	0	1	0	0	0	0	0	8.1	46	9	0	0	0	0	0	1
1091	VFT/SE/02454	CL ADOLFO RODRIGUEZ JURADO Nº 16 Plta/Piso 5 Pta DCHA	105	5	Casco Antiguo	1	5	80	1	1	0	0	0	1	0	0	0	0	0	8.1	46	9	0	0	0	1	0	0
1092	VFT/SE/02454	CL ADOLFO RODRIGUEZ JURADO Nº 16 Plta/Piso 5 Pta DCHA	95	5	Casco Antiguo	1	6	80	1	1	0	0	0	1	0	0	0	0	0	8.1	46	9	0	0	1	0	0	0
1093	VFT/SE/02454	CL ADOLFO RODRIGUEZ JURADO Nº 16 Plta/Piso 5 Pta DCHA	90	5	Casco Antiguo	1	6	80	1	1	1	0	0	1	0	0	0	0	0	8.1	46	9	0	0	1	0	0	0
1094	VFT/SE/02479	CL ADOLFO RODRIGUEZ JURADO Nº 16 Plta/Piso 3 Pta IZQUIERDA	100	5	Casco Antiguo	1	6	100	1	1	0	0	0	1	0	0	0	0	0	8.1	46	9	0	0	1	0	0	0
1095	VFT/SE/02479	CL ADOLFO RODRIGUEZ JURADO Nº 16 Plta/Piso 3 Pta IZQUIERDA	105	5	Casco Antiguo	1	7	100	1	1	0	0	0	1	0	0	0	0	0	8.1	46	9	0	0	1	0	0	0
1096	VFT/SE/02479	CL ADOLFO RODRIGUEZ JURADO Nº 16 Plta/Piso 3 Pta IZQUIERDA	110	5	Casco Antiguo	1	8	100	1	1	0	0	0	1	0	0	0	0	0	8.1	46	9	0	0	1	0	0	0
1097	VFT/SE/02481	CL AGUIAR Nº 5 Plta/Piso 0 Pta 3	42	17	Casco Antiguo	1	1	55	1	1	0	0	0	0	0	0	0	0	1	7.7	20	7.5	0	0	1	0	0	0
1098	VFT/SE/02481	CL AGUIAR Nº 5 Plta/Piso 0 Pta 3	46	17	Casco Antiguo	1	2	55	1	1	0	0	0	0	0	0	0	0	1	7.7	20	7.5	0	0	1	0	0	0
1099	VFT/SE/02485	CL ARFE Nº 36 Plta/Piso 1 Pta B	170	5	Casco Antiguo	1	6	50	1	0	1	0	0	1	1	0	0	0	0	8.9	46	10	1	0	0	0	0	0
1100	VFT/SE/02486	CL ARFE Nº 36 Plta/Piso 1 Pta A	265	5	Casco Antiguo	1	7	120	1	1	1	1	0	1	1	0	0	0	1	8.9	46	10	1	0	0	0	0	0
1101	VFT/SE/02486	CL ARFE Nº 36 Plta/Piso 1 Pta A	280	5	Casco Antiguo	1	8	120	1	1	1	1	0	1	1	0	0	0	1	8.9	46	10	1	0	0	0	0	0
1102	VFT/SE/02488	CL Bajeles Nº 2 Esc. 1 Plta/Piso 3 Pta a	206.33	19	Casco Antiguo	1	2	55	1	1	0	1	0	1	0	1	0	0	1	8.8	29	8.5	0	0	0	0	1	0
1103	VFT/SE/02488	CL Bajeles Nº 2 Esc. 1 Plta/Piso 3 Pta a	217.33	19	Casco Antiguo	1	3	55	1	1	0	1	0	1	0	1	0	0	1	8.8	29	8.5	0	0	0	0	1	0
1104	VFT/SE/02489	CL DIVINA ENFERMERA Nº 5 Plta/Piso 1 Pta A	118	16	Casco Antiguo	1	4	60	1	1	0	0	0	0	0	1	0	0	1	9.5	25	8	1	0	0	0	0	0
1105	VFT/SE/02489	CL DIVINA ENFERMERA Nº 5 Plta/Piso 1 Pta A	143	16	Casco Antiguo	1	5	60	1	1	0	0	0	0	0	1	0	0	1	9.5	25	8	1	0	0	0	0	0
1106	VFT/SE/02512	CL CASTILLA Nº 38 Plta/Piso 2 Pta 5	276.66	20	Triana	0.80567	2	53	1	1	1	1	0	1	0	1	1	0	0	9.5	25	9	0	0	0	0	1	0
1107	VFT/SE/02512	CL CASTILLA Nº 38 Plta/Piso 2 Pta 5	286.66	20	Triana	0.80567	4	53	1	1	1	1	0	1	0	1	1	0	0	9.5	25	9	0	0	0	0	1	0
1108	VFT/SE/02522	Calle Bamberg 4	330	5	Casco Antiguo	1	5	70	1	1	0	0	0	1	1	0	0	0	0	9.1	17	8	1	0	0	0	0	0
1109	VFT/SE/02522	AV MENENDEZ PELAYO Nº 54	153	11	Nervión	0.89116	5	40	1	1	1	1	0	1	1	0	0	0	0	8.7	47	8.5	1	0	0	0	0	0
1110	VFT/SE/02522	AV MENENDEZ PELAYO Nº 54	168	11	Nervión	0.89116	6	40	1	1	1	1	0	1	1	0	0	0	0	8.7	47	8.5	1	0	0	0	0	0
1111	VFT/SE/02522	AV MENENDEZ PELAYO Nº 54	160	11	Nervión	0.89116	6	110	1	1	0	0	0	0	1	0	0	0	0	8.7	47	8.5	1	0	0	0	0	0
1112	VFT/SE/02522	AV MENENDEZ PELAYO Nº 54	175	11	Nervión	0.89116	7	110	1	1	0	0	0	0	1	0	0	0	0	8.7	47	8.5	1	0	0	0	0	0
1113	VFT/SE/02530	PZ Doña Elvira Nº 8 Plta/Piso 1 Pta Drcha	125	3	Casco Antiguo	1	6	75	1	0	0	1	0	1	0	0	0	0	1	9.3	50	8	0	0	1	0	0	0
1114	VFT/SE/02531	CL Verónica Nº 3 Plta/Piso Bajo	80	18	Casco Antiguo	1	2	35	1	1	0	0	0	0	0	0	0	0	1	7.8	22	7	1	0	0	0	0	0
1115	VFT/SE/02531	CL Verónica Nº 3 Plta/Piso Bajo	97	18	Casco Antiguo	1	4	35	1	1	0	0	0	0	0	0	0	0	1	7.8	22	7	1	0	0	0	0	0
1116	VFT/SE/02537	CL ARGOTE DE MOLINA Nº 1 Plta/Piso 2º Pta DRCH	375	5	Casco Antiguo	1	3	92	1	1	1	0	1	1	1	0	0	0	1	9	52	8	1	0	0	0	0	0
1117	VFT/SE/02537	CL ARGOTE DE MOLINA Nº 1 Plta/Piso 2º Pta DRCH	380	5	Casco Antiguo	1	4	92	1	1	1	0	1	1	1	0	0	0	1	9	52	8	1	0	0	0	0	0
1118	VFT/SE/02537	CL ARGOTE DE MOLINA Nº 1 Plta/Piso 2º Pta DRCH	385	5	Casco Antiguo	1	5	92	1	1	1	0	1	1	1	0	0	0	1	9	52	8	1	0	0	0	0	0
1119	VFT/SE/02537	CL ARGOTE DE MOLINA Nº 1 Plta/Piso 2º Pta DRCH	400	5	Casco Antiguo	1	6	92	1	1	1	0	1	1	1	0	0	0	1	9	52	8	1	0	0	0	0	0
1120	VFT/SE/02542	CL SAN VICENTE Nº 43 Plta/Piso 2 Pta 210	200	20	Casco Antiguo	1	4	60	1	0	0	1	0	1	0	1	0	0	0	9.6	22	8	1	0	0	0	0	0
1121	VFT/SE/02548	CL LANZA Nº 12 Plta/Piso BAJO Pta A	69.1	13	Casco Antiguo	1	2	40	1	1	0	0	0	0	0	0	0	0	1	8.3	21	7.5	0	0	1	0	0	0
1122	VFT/SE/02548	CL LANZA Nº 12 Plta/Piso BAJO Pta A	80.1	13	Casco Antiguo	1	3	40	1	1	0	0	0	0	0	0	0	0	1	8.3	21	7.5	0	0	1	0	0	0
1123	VFT/SE/02548	CL LANZA Nº 12 Plta/Piso BAJO Pta A	91.1	13	Casco Antiguo	1	4	40	1	1	0	0	0	0	0	0	0	0	1	8.3	21	7.5	0	0	1	0	0	0
1124	VFT/SE/02549	CL SAN JUAN DE PALMA Nº 18 Esc. 1 Plta/Piso 1 Pta 13	104.33	15	Casco Antiguo	1	2	70	1	1	0	0	0	0	0	1	0	0	1	9.2	25	8.5	0	0	1	0	0	0
1125	VFT/SE/02549	CL SAN JUAN DE PALMA Nº 18 Esc. 1 Plta/Piso 1 Pta 13	106.73	15	Casco Antiguo	1	3	70	1	1	0	0	0	0	0	1	0	0	1	9.2	25	8.5	0	0	1	0	0	0
1126	VFT/SE/02549	CL SAN JUAN DE PALMA Nº 18 Esc. 1 Plta/Piso 1 Pta 13	113.93	15	Casco Antiguo	1	4	70	1	1	0	0	0	0	0	1	0	0	1	9.2	25	8.5	0	0	1	0	0	0
1127	VFT/SE/02549	CL SAN JUAN DE PALMA Nº 18 Esc. 1 Plta/Piso 1 Pta 13	122.33	15	Casco Antiguo	1	5	70	1	1	0	0	0	0	0	1	0	0	1	9.2	25	8.5	0	0	1	0	0	0
1128	VFT/SE/02549	CL SAN JUAN DE PALMA Nº 18 Esc. 1 Plta/Piso 1 Pta 13	128.33	15	Casco Antiguo	1	6	70	1	1	0	0	0	0	0	1	0	0	1	9.2	25	8.5	0	0	1	0	0	0
1129	VFT/SE/02550	CL JESUS DEL GRAN PODER Plta/Piso BAJO Pta A	175	23	Casco Antiguo	1	6	80	1	1	0	0	0	0	0	0	0	0	0	8.7	22	8	0	1	0	0	0	0
1130	VFT/SE/02558	CL CONTEROS Nº 2 Plta/Piso BAJO Pta 1	67.5	3	Casco Antiguo	1	2	35	1	1	0	0	1	0	0	0	0	0	0	8.7	32	7.5	0	0	1	0	0	0
1131	VFT/SE/02564	CL Conde de Barajas Nº 16 Plta/Piso 2 Pta B	211.5	18	Casco Antiguo	1	1	48	1	1	1	0	0	1	0	1	0	0	0	9.1	18	8.5	1	0	0	0	0	0
1132	VFT/SE/02564	CL Conde de Barajas Nº 16 Plta/Piso 2 Pta B	256.5	18	Casco Antiguo	1	2	48	1	1	1	0	0	1	0	1	0	0	0	9.1	18	8.5	0	1	0	0	0	0
1133	VFT/SE/02564	CL Conde de Barajas Nº 16 Plta/Piso 2 Pta B	266.5	18	Casco Antiguo	1	3	48	1	1	1	0	0	1	0	1	0	0	0	9.1	18	8.5	0	1	0	0	0	0
1134	VFT/SE/02564	CL Conde de Barajas Nº 16 Plta/Piso 2 Pta B	276.5	18	Casco Antiguo	1	4	48	1	1	1	0	0	1	0	1	0	0	0	9.1	18	8.5	0	1	0	0	0	0
1135	VFT/SE/02574	CL CASTELLAR Nº 55 Plta/Piso B Pta 1	221.66	18	Casco Antiguo	1	2	50	1	1	0	0	0	0	0	1	0	0	0	9	22	8	0	0	0	0	1	0
1136	VFT/SE/02574	CL CASTELLAR Nº 55 Plta/Piso B Pta 1	231.66	18	Casco Antiguo	1	3	50	1	1	0	0	0	0	0	1	0	0	0	9	22	8	0	0	0	0	1	0
1137	VFT/SE/02574	CL CASTELLAR Nº 55 Plta/Piso B Pta 1	156.66	18	Casco Antiguo	1	4	50	1	1	0	0	0	0	0	1	0	0	0	9	22	8	1	0	0	0	0	0
1138	VFT/SE/02597	CL ARJONA Nº 12 Esc. 1 Plta/Piso 3 Pta B	132.7	15	Casco Antiguo	1	6	77	1	1	1	0	0	1	0	0	0	0	1	8.5	22	8	0	0	1	0	0	0
1139	VFT/SE/02597	CL ARJONA Nº 12 Esc. 1 Plta/Piso 3 Pta B	149.2	15	Casco Antiguo	1	7	77	1	1	1	0	0	1	0	0	0	0	1	8.5	22	8	0	0	1	0	0	0
1140	VFT/SE/02597	CL ARJONA Nº 12 Esc. 1 Plta/Piso 3 Pta B	165.7	15	Casco Antiguo	1	8	77	1	1	1	0	0	1	0	0	0	0	1	8.5	22	8	0	0	1	0	0	0
1141	VFT/SE/02603	CL ENLADRILLADA Nº 9 Plta/Piso 1 Pta 12	71.5	16	Casco Antiguo	1	2	100	1	1	0	0	1	0	0	0	0	0	1	8.6	23	8	1	0	0	0	0	0
1142	VFT/SE/02603	CL ENLADRILLADA Nº 9 Plta/Piso 1 Pta 12	80.5	16	Casco Antiguo	1	3	100	1	1	0	0	1	0	0	0	0	0	1	8.6	23	8	1	0	0	0	0	0
1143	VFT/SE/02603	CL ENLADRILLADA Nº 9 Plta/Piso 1 Pta 12	93.5	16	Casco Antiguo	1	4	100	1	1	0	0	1	0	0	0	0	0	1	8.6	23	8	1	0	0	0	0	0
1144	VFT/SE/02603	CL ENLADRILLADA Nº 9 Plta/Piso 1 Pta 12	106.5	16	Casco Antiguo	1	5	100	1	1	0	0	1	0	0	0	0	0	1	8.6	23	8	1	0	0	0	0	0
1145	VFT/SE/02603	CL ENLADRILLADA Nº 9 Plta/Piso 1 Pta 12	142.1	16	Casco Antiguo	1	7	100	1	1	0	0	1	0	0	0	0	0	1	8.6	23	8	1	0	0	0	0	0
1146	VFT/SE/02612	CL MONSALVES Nº 23 Plta/Piso 2	255	15	Casco Antiguo	1	4	90	1	1	1	1	1	1	1	0	0	0	1	9.6	30	9.5	1	0	0	0	0	0
1147	VFT/SE/02618	CL CABO NOVAL Nº 17 Plta/Piso 2	200.2	4	Casco Antiguo	1	5	90	1	1	0	1	0	1	0	0	0	0	0	8.2	46	10	1	0	0	0	0	0
1148	VFT/SE/02618	CL CABO NOVAL Nº 17 Plta/Piso 2	209.3	4	Casco Antiguo	1	6	90	1	1	0	1	0	1	0	0	0	0	0	8.2	46	10	1	0	0	0	0	0
1149	VFT/SE/02629	CL SAN FELIPE Nº 7 Plta/Piso 2 Pta ATICO	110.25	14	Casco Antiguo	1	4	60	1	1	1	0	0	1	0	0	0	0	1	7.5	47	7.5	1	0	0	0	0	0
1150	VFT/SE/02631	CL DUQUE DE MONTEMAR Nº 13 Plta/Piso BAJO Pta A	220	23	Casco Antiguo	1	2	65	1	1	0	0	0	0	0	0	0	0	0	7.4	29	7	0	0	0	0	1	0
1151	VFT/SE/02631	CL DUQUE DE MONTEMAR Nº 13 Plta/Piso BAJO Pta A	230	23	Casco Antiguo	1	3	65	1	1	0	0	0	0	0	0	0	0	0	7.4	29	7	0	0	0	0	1	0
1152	VFT/SE/02631	CL DUQUE DE MONTEMAR Nº 13 Plta/Piso BAJO Pta A	98	23	Casco Antiguo	1	4	65	1	1	0	0	0	0	0	0	0	0	0	7.4	29	7	1	0	0	0	0	0
1153	VFT/SE/02631	CL DUQUE DE MONTEMAR Nº 13 Plta/Piso BAJO Pta A	108	23	Casco Antiguo	1	5	65	1	1	0	0	0	0	0	0	0	0	0	7.4	29	7	1	0	0	0	0	0
1154	VFT/SE/02637	CL JAUREGUI Nº 3 Plta/Piso 1º Pta DCHA	153.5	16	Casco Antiguo	1	5	140	1	1	1	0	1	1	0	1	1	0	1	8.7	35	8.5	1	0	0	0	0	0
1155	VFT/SE/02640	CL JAUREGUI Nº 5 Blq. 2	140	15	Casco Antiguo	1	2	80	1	1	1	0	0	1	0	0	0	0	1	9.2	28	9	1	0	0	0	0	0
1156	VFT/SE/02640	CL JAUREGUI Nº 5 Blq. 2	150	15	Casco Antiguo	1	4	80	1	1	1	0	0	1	0	0	0	0	1	9.2	28	9	1	0	0	0	0	0
1157	VFT/SE/02640	CL JAUREGUI Nº 5 Blq. 2	160	15	Casco Antiguo	1	5	80	1	1	1	0	0	1	0	0	0	0	1	9.2	28	9	1	0	0	0	0	0
1158	VFT/SE/02643	CL RELATOR Nº 63 Plta/Piso 2 Pta 1	145	22	Casco Antiguo	1	4	85	1	1	1	1	1	1	0	0	0	0	0	9	45	10	1	0	0	0	0	0
1159	VFT/SE/02643	CL RELATOR Nº 63 Plta/Piso 2 Pta 1	160	22	Casco Antiguo	1	5	85	1	1	1	1	1	1	0	0	0	0	0	9	45	10	1	0	0	0	0	0
1160	VFT/SE/02645	CL RODRIGO DE TRIANA Nº 100 Esc. 1 Pta C	65	18	Triana	0.80567	2	40	1	1	0	0	0	0	0	0	0	0	0	8.7	20	8	0	0	1	0	0	0
1161	VFT/SE/02645	CL RODRIGO DE TRIANA Nº 100 Esc. 1 Pta C	75	18	Triana	0.80567	3	40	1	1	0	0	0	0	0	0	0	0	0	8.7	20	8	0	0	1	0	0	0
1162	VFT/SE/02645	CL RODRIGO DE TRIANA Nº 100 Esc. 1 Pta C	85	18	Triana	0.80567	4	40	1	1	0	0	0	0	0	0	0	0	0	8.7	20	8	0	0	1	0	0	0
1163	VFT/SE/02647	CL JAUREGUI Nº 2 Pta 5	147.5	15	Casco Antiguo	1	4	70	1	1	1	1	1	1	0	1	0	0	0	9.5	27	9.5	1	0	0	0	0	0
1164	VFT/SE/02647	CL JAUREGUI Nº 2 Pta 5	167.5	15	Casco Antiguo	1	5	70	1	1	1	1	1	1	0	1	0	0	0	9.5	27	9.5	1	0	0	0	0	0
1165	VFT/SE/02647	CL JAUREGUI Nº 2 Pta 5	187.5	15	Casco Antiguo	1	6	70	1	1	1	1	1	1	0	1	0	0	0	9.5	27	9.5	1	0	0	0	0	0
1166	VFT/SE/02650	CL RAFAEL CANSINO ASSENS Nº 8 Plta/Piso 3 Pta B	115.25	41	Macarena	0.54254	4	100	1	1	0	1	0	1	0	0	0	0	0	9.2	20	7.5	1	0	0	0	0	0
1167	VFT/SE/02650	CL RAFAEL CANSINO ASSENS Nº 8 Plta/Piso 3 Pta B	121	41	Macarena	0.54254	5	100	1	1	0	1	0	1	0	0	0	0	0	9.2	20	7.5	1	0	0	0	0	0
1168	VFT/SE/02650	CL RAFAEL CANSINO ASSENS Nº 8 Plta/Piso 3 Pta B	126.75	41	Macarena	0.54254	6	100	1	1	0	1	0	1	0	0	0	0	0	9.2	20	7.5	1	0	0	0	0	0
1169	VFT/SE/02659	CL BOTEROS Nº 35-37 Esc. 1 Plta/Piso 3 Pta B	310	8	Casco Antiguo	1	2	80	1	1	1	1	0	1	0	0	0	0	0	9	37	8.5	0	0	0	0	0	1
1170	VFT/SE/02659	CL BOTEROS Nº 35-37 Esc. 1 Plta/Piso 3 Pta B	315	8	Casco Antiguo	1	3	80	1	1	1	1	0	1	0	0	0	0	0	9	37	8.5	0	0	0	0	0	1
1171	VFT/SE/02659	CL BOTEROS Nº 35-37 Esc. 1 Plta/Piso 3 Pta B	128	8	Casco Antiguo	1	4	80	1	1	1	1	0	1	0	0	0	0	0	9	37	8.5	1	0	0	0	0	0
1172	VFT/SE/02659	CL BOTEROS Nº 35-37 Esc. 1 Plta/Piso 3 Pta B	133	8	Casco Antiguo	1	5	80	1	1	1	1	0	1	0	0	0	0	0	9	37	8.5	1	0	0	0	0	0
1173	VFT/SE/02668	CL NUESTRO PADRE JESÚS NAZARENO Nº 2 Portal 3 Plta/Piso 1 Pta 4	90.25	21	Triana	0.80567	2	70	1	1	1	0	0	0	0	0	0	0	0	9.5	33	8.5	0	0	1	0	0	0
1174	VFT/SE/02668	CL NUESTRO PADRE JESÚS NAZARENO Nº 2 Portal 3 Plta/Piso 1 Pta 4	95.25	21	Triana	0.80567	3	70	1	1	1	0	0	0	0	0	0	0	0	9.5	33	8.5	0	0	1	0	0	0
1175	VFT/SE/02668	CL NUESTRO PADRE JESÚS NAZARENO Nº 2 Portal 3 Plta/Piso 1 Pta 4	100.25	21	Triana	0.80567	4	70	1	1	1	0	0	0	0	0	0	0	0	9.5	33	8.5	0	0	1	0	0	0
1176	VFT/SE/02678	CL DÁRSENA Nº 22 Plta/Piso 4º	72.23	20	Casco Antiguo	1	2	60	1	1	0	1	0	1	0	1	0	0	1	8.3	30	10	0	0	1	0	0	0
1177	VFT/SE/02678	CL DÁRSENA Nº 22 Plta/Piso 4º	82.23	20	Casco Antiguo	1	3	60	1	1	0	1	0	1	0	1	0	0	1	8.3	30	10	0	0	1	0	0	0
1178	VFT/SE/02678	CL DÁRSENA Nº 22 Plta/Piso 4º	92.23	20	Casco Antiguo	1	4	60	1	1	0	1	0	1	0	1	0	0	1	8.3	30	10	0	0	1	0	0	0
1179	VFT/SE/02689	CL AIRE Nº 12 Plta/Piso BJ Pta 2	236	5	Casco Antiguo	1	2	30	1	1	0	1	0	0	0	0	0	0	0	8.6	15	8.5	0	0	0	0	1	0
1180	VFT/SE/02693	CL BETIS Nº 56 Plta/Piso 1 Pta b	146.5	16	Triana	0.80567	6	79	1	1	0	0	1	1	0	0	0	0	0	9.6	32	8.5	1	0	0	0	0	0
1181	VFT/SE/02693	CL BETIS Nº 56 Plta/Piso 1 Pta b	158.11	16	Triana	0.80567	7	79	1	1	0	0	1	1	0	0	0	0	0	9.6	32	8.5	1	0	0	0	0	0
1182	VFT/SE/02693	CL BETIS Nº 56 Plta/Piso 1 Pta b	169.72	16	Triana	0.80567	8	79	1	1	0	0	1	1	0	0	0	0	0	9.6	32	8.5	1	0	0	0	0	0
1183	VFT/SE/02695	CL SIERPES Nº 46 Esc. 1 Plta/Piso 3 Pta F	216.5	8	Casco Antiguo	1	2	50	1	1	0	1	0	0	0	0	0	0	0	8.3	20	8	0	0	0	0	1	0
1184	VFT/SE/02695	CL SIERPES Nº 46 Esc. 1 Plta/Piso 3 Pta F	233	8	Casco Antiguo	1	3	50	1	1	0	1	0	0	0	0	0	0	0	8.3	20	8	0	0	0	0	1	0
1185	VFT/SE/02695	CL SIERPES Nº 46 Esc. 1 Plta/Piso 3 Pta F	107.6	8	Casco Antiguo	1	4	50	1	1	0	1	0	0	0	0	0	0	0	8.3	20	8	0	0	1	0	0	0
1186	VFT/SE/02706	CL CASTILLA Nº 31 Plta/Piso ATICO Pta 6	144	19	Triana	0.80567	3	68	1	1	1	1	1	1	0	0	1	0	0	8.4	48	8	0	0	1	0	0	0
1187	VFT/SE/02706	CL CASTILLA Nº 31 Plta/Piso ATICO Pta 6	162	19	Triana	0.80567	5	68	1	1	1	1	1	1	0	0	1	0	0	8.4	48	8	0	0	1	0	0	0
1188	VFT/SE/02706	CL CASTILLA Nº 31 Plta/Piso ATICO Pta 6	171	19	Triana	0.80567	6	68	1	1	1	1	1	1	0	0	1	0	0	8.4	48	8	0	0	1	0	0	0
1189	VFT/SE/02727	CL MOSQUERA DE FIGUEROA Nº 18 Esc. 3 Plta/Piso 1 Pta A	89.5	31	Triana	0.80567	2	65	1	1	0	0	0	0	0	0	0	0	1	9.4	13	8	1	0	0	0	0	0
1190	VFT/SE/02727	CL MOSQUERA DE FIGUEROA Nº 18 Esc. 3 Plta/Piso 1 Pta A	103.5	31	Triana	0.80567	3	65	1	1	0	0	0	0	0	0	0	0	1	9.4	13	8	1	0	0	0	0	0
1191	VFT/SE/02727	CL MOSQUERA DE FIGUEROA Nº 18 Esc. 3 Plta/Piso 1 Pta A	117.5	31	Triana	0.80567	4	65	1	1	0	0	0	0	0	0	0	0	1	9.4	13	8	1	0	0	0	0	0
1192	VFT/SE/02727	CL MOSQUERA DE FIGUEROA Nº 18 Esc. 3 Plta/Piso 1 Pta A	122.5	31	Triana	0.80567	5	65	1	1	0	0	0	0	0	0	0	0	1	9.4	13	8	1	0	0	0	0	0
1193	VFT/SE/02727	CL MOSQUERA DE FIGUEROA Nº 18 Esc. 3 Plta/Piso 1 Pta A	127.5	31	Triana	0.80567	6	65	1	1	0	0	0	0	0	0	0	0	1	9.4	13	8	1	0	0	0	0	0
1194	VFT/SE/02729	CL JOSÉ LEÓN Nº 28 Plta/Piso 2	125	30	Triana	0.80567	2	100	1	1	1	1	1	1	0	0	0	0	1	9.7	36	9	1	0	0	0	0	0
1195	VFT/SE/02729	CL JOSÉ LEÓN Nº 28 Plta/Piso 2	385	30	Triana	0.80567	3	100	1	1	1	1	1	1	0	0	0	0	1	9.7	36	9	0	0	0	0	0	1
1196	VFT/SE/02729	CL JOSÉ LEÓN Nº 28 Plta/Piso 2	395	30	Triana	0.80567	4	100	1	1	1	1	1	1	0	0	0	0	1	9.7	36	9	0	0	0	0	0	1
1197	VFT/SE/02729	CL JOSÉ LEÓN Nº 28 Plta/Piso 2	155	30	Triana	0.80567	5	100	1	1	1	1	1	1	0	0	0	0	1	9.7	36	9	1	0	0	0	0	0
1198	VFT/SE/02729	CL JOSÉ LEÓN Nº 28 Plta/Piso 2	165	30	Triana	0.80567	6	100	1	1	1	1	1	1	0	0	0	0	1	9.7	36	9	1	0	0	0	0	0
1199	VFT/SE/02730	CL GOLFO Nº 5 Plta/Piso 2 Pta A	72.25	8	Casco Antiguo	1	4	40	1	1	0	0	0	0	0	1	0	0	0	8.6	40	8	1	0	0	0	0	0
1200	VFT/SE/02730	CL GOLFO Nº 5 Plta/Piso 2 Pta A	127.5	8	Casco Antiguo	1	5	50	1	1	0	0	0	0	0	1	0	0	0	8.6	40	8	0	1	0	0	0	0
1201	VFT/SE/02738	CL SAN ISIDORO Nº 24 Esc. 1 Plta/Piso 2 Pta B	143	5	Casco Antiguo	1	2	120	1	1	1	0	0	1	0	0	0	0	0	9.2	28	9	1	0	0	0	0	0
1202	VFT/SE/02738	CL SAN ISIDORO Nº 24 Esc. 1 Plta/Piso 2 Pta B	158	5	Casco Antiguo	1	3	120	1	1	1	0	0	1	0	0	0	0	0	9.2	28	9	1	0	0	0	0	0
1203	VFT/SE/02738	CL SAN ISIDORO Nº 24 Esc. 1 Plta/Piso 2 Pta B	173	5	Casco Antiguo	1	4	120	1	1	1	0	0	1	0	0	0	0	0	9.2	28	9	1	0	0	0	0	0
1204	VFT/SE/02738	CL SAN ISIDORO Nº 24 Esc. 1 Plta/Piso 2 Pta B	188	5	Casco Antiguo	1	5	120	1	1	1	0	0	1	0	0	0	0	0	9.2	28	9	1	0	0	0	0	0
1205	VFT/SE/02738	CL SAN ISIDORO Nº 24 Esc. 1 Plta/Piso 2 Pta B	203	5	Casco Antiguo	1	6	120	1	1	1	0	0	1	0	0	0	0	0	9.2	28	9	1	0	0	0	0	0
1206	VFT/SE/02753	Calle María Auxiliadora 37	179	22	Casco Antiguo	1	1	130	1	1	0	0	0	0	0	1	0	0	1	7.8	22	6.5	0	0	0	0	0	1
1207	VFT/SE/02753	Calle María Auxiliadora 37	181	22	Casco Antiguo	1	2	130	1	1	0	0	0	0	0	1	0	0	1	7.8	22	6.5	0	0	0	0	0	1
1208	VFT/SE/02753	Calle María Auxiliadora 37	183	22	Casco Antiguo	1	3	130	1	1	0	0	0	0	0	1	0	0	1	7.8	22	6.5	0	0	0	0	0	1
1209	VFT/SE/02753	Calle María Auxiliadora 37	95	22	Casco Antiguo	1	4	130	1	1	0	0	0	0	0	1	0	0	1	7.8	22	6.5	1	0	0	0	0	0
1210	VFT/SE/02753	Calle María Auxiliadora 37	97	22	Casco Antiguo	1	5	130	1	1	0	0	0	0	0	1	0	0	1	7.8	22	6.5	1	0	0	0	0	0
1211	VFT/SE/02753	Calle María Auxiliadora 37	114	22	Casco Antiguo	1	6	130	1	1	0	0	0	0	0	1	0	0	1	7.8	22	6.5	0	1	0	0	0	0
1212	VFT/SE/02761	CL CARRANZA Nº 12 Plta/Piso 2 Pta A	77.15	28	Macarena	0.54254	2	64	1	1	1	0	0	1	0	1	0	0	1	8.7	38	8	0	0	1	0	0	0
1213	VFT/SE/02762	CL TINTES Nº 12 Pta A	175	11	Casco Antiguo	1	6	80	1	1	0	0	1	0	1	0	0	0	0	9.3	47	9	1	0	0	0	0	0
1214	VFT/SE/02763	CL TINTES Nº 12 Pta B	185	11	Casco Antiguo	1	6	85	1	1	1	0	1	1	1	0	0	0	0	9.3	47	9	1	0	0	0	0	0
1215	VFT/SE/02765	CL JUAN RABADAN Nº 40 Esc. 1 Plta/Piso 2 Pta E	72	22	Casco Antiguo	1	1	72	1	1	0	1	1	0	0	1	0	0	0	9.6	30	8	0	0	1	0	0	0
1216	VFT/SE/02765	CL JUAN RABADAN Nº 40 Esc. 1 Plta/Piso 2 Pta E	73.8	22	Casco Antiguo	1	2	72	1	1	0	1	1	0	0	1	0	0	0	9.6	30	8	0	0	1	0	0	0
1217	VFT/SE/02765	CL JUAN RABADAN Nº 40 Esc. 1 Plta/Piso 2 Pta E	81.9	22	Casco Antiguo	1	3	72	1	1	0	1	1	0	0	1	0	0	0	9.6	30	8	0	0	1	0	0	0
1218	VFT/SE/02765	CL JUAN RABADAN Nº 40 Esc. 1 Plta/Piso 2 Pta E	90	22	Casco Antiguo	1	4	72	1	1	0	1	1	0	0	1	0	0	0	9.6	30	8	0	0	1	0	0	0
1219	VFT/SE/02770	CL SANTIAGO Nº 1 Plta/Piso 1	58.49	13	Casco Antiguo	1	2	67	1	1	1	0	0	1	0	0	0	0	1	9	32	8	0	0	1	0	0	0
1220	VFT/SE/02770	CL SANTIAGO Nº 1 Plta/Piso 1	61.79	13	Casco Antiguo	1	3	67	1	1	1	0	0	1	0	0	0	0	1	9	32	8	0	0	1	0	0	0
1221	VFT/SE/02770	CL SANTIAGO Nº 1 Plta/Piso 1	65.1	13	Casco Antiguo	1	4	67	1	1	1	0	0	1	0	0	0	0	1	9	32	8	0	0	1	0	0	0
1222	VFT/SE/02770	CL SANTIAGO Nº 1 Plta/Piso 1	79.35	13	Casco Antiguo	1	5	67	1	1	1	0	0	1	0	0	0	0	1	9	32	8	0	0	1	0	0	0
1223	VFT/SE/02770	CL SANTIAGO Nº 1 Plta/Piso 1	86.95	13	Casco Antiguo	1	6	67	1	1	1	0	0	1	0	0	0	0	1	9	32	8	0	0	1	0	0	0
1224	VFT/SE/02782	CL ALFONSO XII Nº 54	468.85	17	Casco Antiguo	1	10	300	1	1	1	1	0	1	1	1	0	0	0	9	47	10	1	0	0	0	0	0
1225	VFT/SE/02782	CL ALFONSO XII Nº 54	514.7	17	Casco Antiguo	1	11	300	1	1	1	1	0	1	1	1	0	0	0	9	47	10	1	0	0	0	0	0
1226	VFT/SE/02782	CL ALFONSO XII Nº 54	554	17	Casco Antiguo	1	12	300	1	1	1	1	0	1	1	1	0	0	0	9	47	10	1	0	0	0	0	0
1227	VFT/SE/02782	CL ALFONSO XII Nº 54	599.85	17	Casco Antiguo	1	13	300	1	1	1	1	0	1	1	1	0	0	0	9	47	10	1	0	0	0	0	0
1228	VFT/SE/02782	CL ALFONSO XII Nº 54	639.15	17	Casco Antiguo	1	14	300	1	1	1	1	0	1	1	1	0	0	0	9	47	10	1	0	0	0	0	0
1229	VFT/SE/02782	CL ALFONSO XII Nº 54	685	17	Casco Antiguo	1	15	300	1	1	1	1	0	1	1	1	0	0	0	9	47	10	1	0	0	0	0	0
1230	VFT/SE/02788	AV las ciencias Nº 47 Blq. 6 Plta/Piso 7 Pta b	104.09	93	Este	0.51126	4	90	1	1	0	0	0	1	0	0	0	0	1	7.6	26	7	0	1	0	0	0	0
1231	VFT/SE/02788	AV las ciencias Nº 47 Blq. 6 Plta/Piso 7 Pta b	105.73	93	Este	0.51126	5	90	1	1	0	0	0	1	0	0	0	0	1	7.6	26	7	0	1	0	0	0	0
1232	VFT/SE/02788	AV las ciencias Nº 47 Blq. 6 Plta/Piso 7 Pta b	97.52	93	Este	0.51126	6	90	1	1	0	0	0	1	0	0	0	0	1	7.6	26	7	1	0	0	0	0	0
1233	VFT/SE/02789	CL MALHARA Nº 13 Esc. 1 Plta/Piso 2 Pta 6	141	6	Casco Antiguo	1	4	100	1	1	1	1	0	1	1	1	0	0	1	9.6	46	9	0	0	1	0	0	0
1234	VFT/SE/02807	CL PERAL Nº 36-38 Plta/Piso BAJA Pta 4	96.66	25	Casco Antiguo	1	2	50	1	1	1	0	0	0	1	0	0	0	0	9.2	40	8.5	1	0	0	0	0	0
1235	VFT/SE/02807	CL PERAL Nº 36-38 Plta/Piso BAJA Pta 4	106.66	25	Casco Antiguo	1	3	50	1	1	1	0	0	0	1	0	0	0	0	9.2	40	8.5	1	0	0	0	0	0
1236	VFT/SE/02807	CL PERAL Nº 36-38 Plta/Piso BAJA Pta 4	116.66	25	Casco Antiguo	1	4	50	1	1	1	0	0	0	1	0	0	0	0	9.2	40	8.5	1	0	0	0	0	0
1237	VFT/SE/02808	CL LAGAR Nº 5 Esc. 1 Plta/Piso 2 Pta A	265	8	Casco Antiguo	1	5	80	1	1	0	1	1	1	0	0	0	0	1	8	47	8.5	0	0	0	0	1	0
1238	VFT/SE/02823	CL MACASTA Nº 40 Plta/Piso BAJO Pta IZQ	85	23	Casco Antiguo	1	4	45	1	0	0	1	1	0	1	1	1	0	0	8.9	15	8	0	0	1	0	0	0
1239	VFT/SE/02824	CL SAN LAUREANO Nº 1 Plta/Piso ATICO	146.33	17	Casco Antiguo	1	1	95	1	1	0	1	0	1	0	0	0	0	1	9.5	34	9	1	0	0	0	0	0
1240	VFT/SE/02824	CL SAN LAUREANO Nº 1 Plta/Piso ATICO	150.33	17	Casco Antiguo	1	2	95	1	1	0	1	0	1	0	0	0	0	1	9.5	34	9	1	0	0	0	0	0
1241	VFT/SE/02824	CL SAN LAUREANO Nº 1 Plta/Piso ATICO	168.66	17	Casco Antiguo	1	3	95	1	1	0	1	0	1	0	0	0	0	1	9.5	34	9	0	1	0	0	0	0
1242	VFT/SE/02824	CL SAN LAUREANO Nº 1 Plta/Piso ATICO	172.66	17	Casco Antiguo	1	4	95	1	1	0	1	0	1	0	0	0	0	1	9.5	34	9	0	1	0	0	0	0
1243	VFT/SE/02826	CL MACARENA Nº 14 Plta/Piso 1º Pta B	78	27	Casco Antiguo	1	2	70	1	1	1	0	1	1	1	1	0	0	1	9.4	36	8.5	0	0	0	1	0	0
1244	VFT/SE/02826	CL MACARENA Nº 14 Plta/Piso 1º Pta B	88	27	Casco Antiguo	1	3	70	1	1	1	0	1	1	1	1	0	0	1	9.4	36	8.5	0	0	0	1	0	0
1245	VFT/SE/02832	CL ARCHEROS Nº 9 Plta/Piso 2 Pta 9A	333	9	Casco Antiguo	1	3	42	1	1	0	1	0	0	0	1	0	0	1	9	48	9	0	0	0	0	1	0
1246	VFT/SE/02832	CL ARCHEROS Nº 9 Plta/Piso 2 Pta 9A	343	9	Casco Antiguo	1	4	42	1	1	0	1	0	0	0	1	0	0	1	9	48	9	0	0	0	0	1	0
1247	VFT/SE/02833	CL PATROCINIO Nº 1 Plta/Piso 2 Pta 4	137.5	25	Triana	0.80567	6	80	1	1	1	1	0	1	0	1	0	0	0	8.1	41	9	1	0	0	0	0	0
1248	VFT/SE/02847	CL Argote de Molina Nº 23 Plta/Piso BAJO Pta B	140	3	Casco Antiguo	1	2	60	1	1	0	0	1	0	0	0	0	0	1	9.5	29	8.5	0	1	0	0	0	0
1249	VFT/SE/02847	CL Argote de Molina Nº 23 Plta/Piso BAJO Pta B	155	3	Casco Antiguo	1	3	60	1	1	0	0	1	0	0	0	0	0	1	9.5	29	8.5	0	1	0	0	0	0
1250	VFT/SE/02848	CL CALLEJON VALLADADARES Nº 10 Plta/Piso BAJO Pta B	106.66	17	Triana	0.80567	1	70	1	1	0	0	1	1	1	1	0	1	1	9.7	44	8.5	1	0	0	0	0	0
1251	VFT/SE/02848	CL CALLEJON VALLADADARES Nº 10 Plta/Piso BAJO Pta B	111.66	17	Triana	0.80567	2	70	1	1	0	0	1	1	1	1	0	1	1	9.7	44	8.5	1	0	0	0	0	0
1252	VFT/SE/02848	CL CALLEJON VALLADADARES Nº 10 Plta/Piso BAJO Pta B	116.66	17	Triana	0.80567	3	70	1	1	0	0	1	1	1	1	0	1	1	9.7	44	8.5	1	0	0	0	0	0
1253	VFT/SE/02876	CL SALADO Nº 8 Esc. 3 Plta/Piso 4 Pta B	115	19	Triana	0.80567	6	90	1	1	1	0	0	0	0	0	0	0	1	9	42	8	1	0	0	0	0	0
1254	VFT/SE/02878	CL FRANCOS Nº 40 Portal 1 Plta/Piso 2º Pta B	75	3	Casco Antiguo	1	2	65	1	1	1	0	0	1	0	0	0	0	0	9.4	27	8.5	0	0	1	0	0	0
1255	VFT/SE/02879	CL CASTILLA Nº 57 Plta/Piso 2 Pta 2	197.5	21	Triana	0.80567	8	100	1	1	1	1	1	1	0	1	0	0	1	8.3	23	9	1	0	0	0	0	0
1256	VFT/SE/02880	CL MACARENA Nº 2 Plta/Piso 2 Pta IZQUIERDA	115	26	Casco Antiguo	1	6	80	1	1	1	0	0	1	0	0	0	0	0	8.4	26	9	1	0	0	0	0	0
1257	VFT/SE/02885	CL PORVENIR Nº 40 Plta/Piso 4 Pta A	82.5	29	Sur	0.76105	3	80	1	1	0	0	0	0	0	0	0	0	0	8.3	30	7.5	0	0	1	0	0	0
1258	VFT/SE/02885	CL PORVENIR Nº 40 Plta/Piso 4 Pta A	92.5	29	Sur	0.76105	5	80	1	1	0	0	0	0	0	0	0	0	0	8.3	30	7.5	0	0	1	0	0	0
1259	VFT/SE/02887	CL AGUILAS Nº 19 Plta/Piso 1 Pta 4	184.5	8	Casco Antiguo	1	5	70	1	1	0	0	0	0	0	0	0	0	0	9	26	8.5	0	1	0	0	0	0
1260	VFT/SE/02889	CL PARRAS Nº 27 Esc. 1 Plta/Piso 1 Pta C	60.8	24	Casco Antiguo	1	1	35	1	1	0	0	1	0	0	0	0	0	0	7.1	22	8	0	0	1	0	0	0
1261	VFT/SE/02889	CL PARRAS Nº 27 Esc. 1 Plta/Piso 1 Pta C	64	24	Casco Antiguo	1	2	35	1	1	0	0	1	0	0	0	0	0	0	7.1	22	8	0	0	1	0	0	0
1262	VFT/SE/02889	CL PARRAS Nº 27 Esc. 1 Plta/Piso 1 Pta C	70.8	24	Casco Antiguo	1	3	35	1	1	0	0	1	0	0	0	0	0	0	7.1	22	8	0	0	1	0	0	0
1263	VFT/SE/02894	CL ALFALFA Nº 3 Blq. 3 Esc. 1ª Plta/Piso 1º Pta D	281	8	Casco Antiguo	1	4	69	1	1	0	1	1	0	1	1	0	0	0	6.6	47	8	0	0	0	0	1	0
1264	VFT/SE/02894	CL ALFALFA Nº 3 Blq. 3 Esc. 1ª Plta/Piso 1º Pta D	118.65	8	Casco Antiguo	1	5	69	1	1	0	1	1	0	1	1	0	0	0	6.6	47	8	0	1	0	0	0	0
1265	VFT/SE/02894	CL ALFALFA Nº 3 Blq. 3 Esc. 1ª Plta/Piso 1º Pta D	95.78	8	Casco Antiguo	1	6	69	1	1	0	1	1	0	1	1	0	0	0	6.6	47	8	0	1	0	0	0	0
1266	VFT/SE/02895	CL ALFARERIA Nº 49 Pta 9	80	21	Triana	0.80567	3	60	1	1	0	0	1	0	0	1	0	0	0	9.4	47	7.5	0	0	1	0	0	0
1267	VFT/SE/02895	CL ALFARERIA Nº 49 Pta 9	100	21	Triana	0.80567	4	60	1	1	0	0	1	0	0	1	0	0	0	9.4	47	7.5	0	0	1	0	0	0
1268	VFT/SE/02897	CL ALFARERIA Nº 49 Pta 4	152	21	Triana	0.80567	4	81	1	1	0	0	1	0	0	1	0	0	0	9.4	47	7.5	0	0	1	0	0	0
1269	VFT/SE/02897	CL ALFARERIA Nº 49 Pta 4	162	21	Triana	0.80567	6	81	1	1	0	0	1	0	0	1	0	0	0	9.4	47	7.5	0	0	1	0	0	0
1270	VFT/SE/02897	CL ALFARERIA Nº 49 Pta 4	172	21	Triana	0.80567	7	81	1	1	0	0	1	0	0	1	0	0	0	9.4	47	7.5	0	0	1	0	0	0
1271	VFT/SE/02898	CL ALFARERIA Nº 49 Pta 8	340	21	Triana	0.80567	3	70	1	1	0	0	1	0	0	1	0	0	0	9.4	47	7.5	0	0	0	0	1	0
1272	VFT/SE/02898	CL ALFARERIA Nº 49 Pta 8	360	21	Triana	0.80567	6	70	1	1	0	0	1	0	0	1	0	0	0	9.4	47	7.5	0	0	0	0	1	0
1273	VFT/SE/02902	CL DOS DE MAYO Nº 36 Plta/Piso 3	305	6	Casco Antiguo	1	5	150	1	1	1	1	1	1	1	0	0	0	0	9.4	31	9	0	1	0	0	0	0
1274	VFT/SE/02910	PZ SAN AGUSTIN Nº 2 Plta/Piso 2 Pta C	70	13	Casco Antiguo	1	2	61	1	1	1	0	0	1	0	0	0	0	1	9.8	21	7.5	1	0	0	0	0	0
1275	VFT/SE/02912	CL Mendoza Ríos Nº 30 Plta/Piso BJ Compl.Dom. Sevilla	182	20	Casco Antiguo	1	2	40	1	1	0	0	0	0	0	0	0	0	0	9.7	22	8	0	0	0	0	1	0
1276	VFT/SE/02913	CL Mendoza Ríos Nº 30 Plta/Piso ATC Compl.Dom. Sevilla	120	20	Casco Antiguo	1	2	50	1	1	0	1	0	0	0	0	0	0	0	9.5	34	8.5	1	0	0	0	0	0
1277	VFT/SE/02913	CL Mendoza Ríos Nº 30 Plta/Piso ATC Compl.Dom. Sevilla	169	20	Casco Antiguo	1	4	50	1	1	0	1	0	0	0	0	0	0	0	9.5	34	8.5	1	0	0	0	0	0
1278	VFT/SE/02914	CL Adriano Nº 17 Plta/Piso 1 Pta Der	90.21	8	Casco Antiguo	1	2	35	1	0	1	0	0	1	1	1	1	0	0	9.2	46	9.5	0	0	1	0	0	0
1279	VFT/SE/02914	CL Adriano Nº 17 Plta/Piso 1 Pta Der	94.86	8	Casco Antiguo	1	3	35	1	0	1	0	0	1	1	1	1	0	0	9.2	46	9.5	0	0	1	0	0	0
1280	VFT/SE/02914	CL Adriano Nº 17 Plta/Piso 1 Pta Der	99.51	8	Casco Antiguo	1	4	35	1	0	1	0	0	1	1	1	1	0	0	9.2	46	9.5	0	0	1	0	0	0
1281	VFT/SE/02921	CL SAN ELOY Nº 46 Plta/Piso 2º Pta A	265	12	Casco Antiguo	1	1	48	1	1	0	0	1	1	1	0	0	0	0	9.2	44	8	0	0	0	0	1	0
1282	VFT/SE/02921	CL SAN ELOY Nº 46 Plta/Piso 2º Pta A	270	12	Casco Antiguo	1	2	48	1	1	0	0	1	1	1	0	0	0	0	9.2	44	8	0	0	0	0	1	0
1283	VFT/SE/02921	CL SAN ELOY Nº 46 Plta/Piso 2º Pta A	272	12	Casco Antiguo	1	3	48	1	1	0	0	1	1	1	0	0	0	0	9.2	44	8	0	0	0	0	1	0
1284	VFT/SE/02921	CL SAN ELOY Nº 46 Plta/Piso 2º Pta A	275	12	Casco Antiguo	1	4	48	1	1	0	0	1	1	1	0	0	0	0	9.2	44	8	0	0	0	0	1	0
1285	VFT/SE/02924	CL PIZARRO Nº 4	600	25	Casco Antiguo	1	15	400	1	1	1	1	1	1	0	0	1	1	0	9.4	41	8	1	0	0	0	0	0
1286	VFT/SE/02931	Calle Capataz Rafael Franco, 1	94	12	Casco Antiguo	1	2	120	1	1	1	0	0	1	0	0	0	0	1	8.7	21	8.5	0	0	1	0	0	0
1287	VFT/SE/02931	Calle Capataz Rafael Franco, 1	106	12	Casco Antiguo	1	3	120	1	1	1	0	0	1	0	0	0	0	1	8.7	21	8.5	0	0	1	0	0	0
1288	VFT/SE/02931	Calle Capataz Rafael Franco, 1	118	12	Casco Antiguo	1	4	120	1	1	1	0	0	1	0	0	0	0	1	8.7	21	8.5	0	0	1	0	0	0
1289	VFT/SE/02931	Calle Capataz Rafael Franco, 1	130	12	Casco Antiguo	1	5	120	1	1	1	0	0	1	0	0	0	0	1	8.7	21	8.5	0	0	1	0	0	0
1290	VFT/SE/02931	Calle Capataz Rafael Franco, 1	142	12	Casco Antiguo	1	6	120	1	1	1	0	0	1	0	0	0	0	1	8.7	21	8.5	0	0	1	0	0	0
1291	VFT/SE/02931	Calle Capataz Rafael Franco, 1	154	12	Casco Antiguo	1	7	120	1	1	1	0	0	1	0	0	0	0	1	8.7	21	8.5	0	0	1	0	0	0
1292	VFT/SE/02936	CL SALADO Nº 2 Esc. 1 Plta/Piso 4 Pta 14	87.5	16	Triana	0.80567	2	38	1	1	0	0	0	1	0	1	1	0	1	7.4	43	8	0	1	0	0	0	0
1293	VFT/SE/02937	CL SALADO Nº 2 Esc. 1 Plta/Piso 4 Pta 08	87.5	16	Triana	0.80567	3	30	1	1	0	0	0	1	0	1	1	0	1	7.7	27	8	0	1	0	0	0	0
1294	VFT/SE/02942	CL PADRE PEDRO AYALA Nº 50 Plta/Piso 1 Pta D	234	38	Nervión	0.89116	2	100	1	1	0	1	1	0	0	0	0	0	1	8	31	8	0	0	0	0	1	0
1295	VFT/SE/02942	CL PADRE PEDRO AYALA Nº 50 Plta/Piso 1 Pta D	244	38	Nervión	0.89116	3	100	1	1	0	1	1	0	0	0	0	0	1	8	31	8	0	0	0	0	1	0
1296	VFT/SE/02942	CL PADRE PEDRO AYALA Nº 50 Plta/Piso 1 Pta D	124	38	Nervión	0.89116	4	100	1	1	0	1	1	0	0	0	0	0	1	8	31	8	0	1	0	0	0	0
1297	VFT/SE/02942	CL PADRE PEDRO AYALA Nº 50 Plta/Piso 1 Pta D	129	38	Nervión	0.89116	5	100	1	1	0	1	1	0	0	0	0	0	1	8	31	8	0	1	0	0	0	0
1298	VFT/SE/02966	CL PADRE MARCHENA Nº 11 Plta/Piso BAJO Pta 5 Compl.Dom. ANTES 9	101.2	7	Casco Antiguo	1	2	26	1	1	0	1	1	0	0	0	0	0	0	7.5	32	7	0	0	1	0	0	0
1299	VFT/SE/02966	CL PADRE MARCHENA Nº 11 Plta/Piso BAJO Pta 5 Compl.Dom. ANTES 9	108.1	7	Casco Antiguo	1	3	26	1	1	0	1	1	0	0	0	0	0	0	7.5	32	7	0	0	1	0	0	0
1300	VFT/SE/02973	CL ARGUIJO Nº 4 Plta/Piso 1 Pta A	110	12	Casco Antiguo	1	2	43	1	1	0	0	0	1	1	1	0	0	0	9.8	36	8	1	0	0	0	0	0
1301	VFT/SE/02976	CL CONDE DE BARAJAS Nº 11 Plta/Piso 1	182	17	Casco Antiguo	1	2	40	1	1	1	0	0	0	0	0	0	0	1	7.5	31	8.5	0	0	0	0	1	0
1302	VFT/SE/02976	CL CONDE DE BARAJAS Nº 11 Plta/Piso 1	208.32	17	Casco Antiguo	1	3	40	1	1	1	0	0	0	0	0	0	0	1	7.5	31	8.5	0	0	0	0	1	0
1303	VFT/SE/02976	CL CONDE DE BARAJAS Nº 11 Plta/Piso 1	123	17	Casco Antiguo	1	4	40	1	1	1	0	0	0	0	0	0	0	1	7.5	31	8.5	1	0	0	0	0	0
1304	VFT/SE/02980	CL Alfareria Nº 49 Pta 3	90	21	Triana	0.80567	3	49	1	1	0	0	1	0	0	1	0	0	0	9.4	47	7.5	0	0	1	0	0	0
1305	VFT/SE/02980	CL Alfareria Nº 49 Pta 3	110	21	Triana	0.80567	4	49	1	1	0	0	1	0	0	1	0	0	0	9.4	47	7.5	0	0	1	0	0	0
1306	VFT/SE/02981	CL Alfareria Nº 49 Pta 13	70	21	Triana	0.80567	3	51	1	1	0	0	1	0	0	1	0	0	0	9.4	47	7.5	0	0	1	0	0	0
1307	VFT/SE/02981	CL Alfareria Nº 49 Pta 13	90	21	Triana	0.80567	4	51	1	1	0	0	1	0	0	1	0	0	0	9.4	47	7.5	0	0	1	0	0	0
1308	VFT/SE/02984	CL BAMBERG Nº 1 Pta DCHA	120	4	Casco Antiguo	1	2	40	1	1	0	0	0	0	0	0	0	0	0	9.2	43	8	1	0	0	0	0	0
1309	VFT/SE/02984	CL BAMBERG Nº 1 Pta DCHA	130	4	Casco Antiguo	1	3	40	1	1	0	0	0	0	0	0	0	0	0	9.2	43	8	1	0	0	0	0	0
1310	VFT/SE/02985	CL SAN ISIDORO Nº 12 Esc. 1 Plta/Piso 00 Pta 07	102.5	5	Casco Antiguo	1	4	60	1	1	0	0	1	0	0	0	0	0	0	9.5	32	9	0	0	1	0	0	0
1311	VFT/SE/02988	CL MURO DE LOS NAVARROS Nº 24 Portal 1 Esc. 1 Plta/Piso 1º Pta B	75	14	Casco Antiguo	1	2	70	1	1	0	0	1	0	0	1	0	0	1	9.5	17	8.5	0	0	1	0	0	0
1312	VFT/SE/02988	CL MURO DE LOS NAVARROS Nº 24 Portal 1 Esc. 1 Plta/Piso 1º Pta B	100	14	Casco Antiguo	1	3	70	1	1	0	0	1	0	0	1	0	0	1	9.5	17	8.5	0	0	1	0	0	0
1313	VFT/SE/02988	CL MURO DE LOS NAVARROS Nº 24 Portal 1 Esc. 1 Plta/Piso 1º Pta B	125	14	Casco Antiguo	1	4	70	1	1	0	0	1	0	0	1	0	0	1	9.5	17	8.5	0	0	1	0	0	0
1314	VFT/SE/02988	CL MURO DE LOS NAVARROS Nº 24 Portal 1 Esc. 1 Plta/Piso 1º Pta B	175	14	Casco Antiguo	1	6	70	1	1	0	0	1	0	0	1	0	0	1	9.5	17	8.5	0	0	1	0	0	0
1315	VFT/SE/02995	CL ORFILA Nº 6 Plta/Piso 3 Pta DERECHA-B	127	11	Casco Antiguo	1	2	65	1	1	0	1	0	1	0	1	0	0	1	9.1	25	9.5	0	0	1	0	0	0
1316	VFT/SE/02995	CL ORFILA Nº 6 Plta/Piso 3 Pta DERECHA-B	142	11	Casco Antiguo	1	3	65	1	1	0	1	0	1	0	1	0	0	1	9.1	25	9.5	0	0	1	0	0	0
1317	VFT/SE/02995	CL ORFILA Nº 6 Plta/Piso 3 Pta DERECHA-B	157	11	Casco Antiguo	1	4	65	1	1	0	1	0	1	0	1	0	0	1	9.1	25	9.5	0	0	1	0	0	0
1318	VFT/SE/02998	CL ENLADRILLADA Nº 53 Esc. A Plta/Piso BAJO Pta 1	99	20	Casco Antiguo	1	4	65	1	1	0	0	0	0	0	0	0	0	0	9	20	8	0	1	0	0	0	0
1319	VFT/SE/02998	CL ENLADRILLADA Nº 53 Esc. A Plta/Piso BAJO Pta 1	99	20	Casco Antiguo	1	5	65	1	1	0	0	0	0	0	0	0	0	0	9	20	8	1	0	0	0	0	0
1320	VFT/SE/02998	CL ENLADRILLADA Nº 53 Esc. A Plta/Piso BAJO Pta 1	109	20	Casco Antiguo	1	6	65	1	1	0	0	0	0	0	0	0	0	0	9	20	8	1	0	0	0	0	0
1321	VFT/SE/03000	CL CASTELLAR Nº 28	485	16	Casco Antiguo	1	6	300	1	1	1	1	1	1	1	1	0	1	1	9.2	46	10	0	1	0	0	0	0
1322	VFT/SE/03002	CL velarde Nº 15 Plta/Piso 2 Pta c	148.5	8	Casco Antiguo	1	2	70	1	1	0	1	0	1	1	0	0	0	1	10	18	7.5	1	0	0	0	0	0
1323	VFT/SE/03008	CL GARCIA DE VINUESA Nº 35 Plta/Piso 2	283	5	Casco Antiguo	1	5	150	1	1	1	1	1	1	0	1	0	0	0	9.4	40	10	1	0	0	0	0	0
1324	VFT/SE/03010	CL SAN ISIDORO Nº 20 Plta/Piso 1 Pta C	284	6	Casco Antiguo	1	2	50	1	1	0	0	0	0	0	0	0	0	0	9	46	8.5	0	0	0	0	1	0
1325	VFT/SE/03010	CL SAN ISIDORO Nº 20 Plta/Piso 1 Pta C	294	6	Casco Antiguo	1	3	50	1	1	0	0	0	0	0	0	0	0	0	9	46	8.5	0	0	0	0	1	0
1326	VFT/SE/03010	CL SAN ISIDORO Nº 20 Plta/Piso 1 Pta C	138	6	Casco Antiguo	1	4	50	1	1	0	0	0	0	0	0	0	0	0	9	46	8.5	0	1	0	0	0	0
1327	VFT/SE/03016	CL Águilas Nº 19 Plta/Piso 2 Pta 7	120	8	Casco Antiguo	1	1	60	1	1	0	0	1	1	1	1	0	0	0	9	34	8.5	0	1	0	0	0	0
1328	VFT/SE/03016	CL Águilas Nº 19 Plta/Piso 2 Pta 7	127.5	8	Casco Antiguo	1	2	60	1	1	0	0	1	1	1	1	0	0	0	9	34	8.5	0	1	0	0	0	0
1329	VFT/SE/03016	CL Águilas Nº 19 Plta/Piso 2 Pta 7	120	8	Casco Antiguo	1	3	60	1	1	0	0	1	1	1	1	0	0	0	9	34	8.5	1	0	0	0	0	0
1330	VFT/SE/03016	CL Águilas Nº 19 Plta/Piso 2 Pta 7	130	8	Casco Antiguo	1	4	60	1	1	0	0	1	1	1	1	0	0	0	9	34	8.5	1	0	0	0	0	0
1331	VFT/SE/03027	CL SANTISIMO CRISTO DE LAS TRES CAIDAS Nº 5 Plta/Piso 2	72.5	20	Casco Antiguo	1	2	50	1	1	1	0	0	0	0	0	0	0	0	9.1	35	8	1	0	0	0	0	0
1332	VFT/SE/03056	CL LUIS MONTOTO Nº 5 Plta/Piso 2 Pta 3	175	13	Nervión	0.89116	4	180	1	1	1	1	0	1	0	0	0	0	1	9.5	41	9.5	1	0	0	0	0	0
1333	VFT/SE/03058	CL SAN LUIS Nº 67 Plta/Piso BJ Pta 2	130	24	Casco Antiguo	1	6	70	1	0	0	0	1	0	0	1	0	0	1	8.4	31	7	1	0	0	0	0	0
1334	VFT/SE/03065	CL SANTIAGO Nº 46 Plta/Piso 2 Pta B	82	13	Casco Antiguo	1	1	35	1	1	0	0	0	0	0	0	0	0	0	7.5	14	7	1	0	0	0	0	0
1335	VFT/SE/03065	CL SANTIAGO Nº 46 Plta/Piso 2 Pta B	181	13	Casco Antiguo	1	3	35	1	1	0	0	0	0	0	0	0	0	0	7.5	14	7	0	0	0	0	1	0
1336	VFT/SE/03065	CL SANTIAGO Nº 46 Plta/Piso 2 Pta B	186	13	Casco Antiguo	1	4	35	1	1	0	0	0	0	0	0	0	0	0	7.5	14	7	0	0	0	0	1	0
1337	VFT/SE/03073	PZ CURTIDORES Nº 9 Esc. 1 Plta/Piso 2 Pta 26	95	9	Casco Antiguo	1	4	60	1	1	0	0	1	1	1	1	1	0	1	9.2	20	8	1	0	0	0	0	0
1338	VFT/SE/03074	CL PADRE MARCHENA Nº 9 Blq. 1 Plta/Piso 1 Pta 6	150	7	Casco Antiguo	1	5	90	1	1	1	0	1	0	0	0	0	0	1	8.8	50	8	1	0	0	0	0	0
1339	VFT/SE/03074	CL PADRE MARCHENA Nº 9 Blq. 1 Plta/Piso 1 Pta 6	165	7	Casco Antiguo	1	6	90	1	1	1	0	1	0	0	0	0	0	1	8.8	50	8	1	0	0	0	0	0
1340	VFT/SE/03074	CL PADRE MARCHENA Nº 9 Blq. 1 Plta/Piso 1 Pta 6	180	7	Casco Antiguo	1	7	90	1	1	1	0	1	0	0	0	0	0	1	8.8	50	8	1	0	0	0	0	0
1341	VFT/SE/03074	CL PADRE MARCHENA Nº 9 Blq. 1 Plta/Piso 1 Pta 6	195	7	Casco Antiguo	1	8	90	1	1	1	0	1	0	0	0	0	0	1	8.8	50	8	1	0	0	0	0	0
1342	VFT/SE/03075	AL ALAMEDA DE HÉRCULES Nº 94 Plta/Piso 2 Pta 1	111	18	Casco Antiguo	1	2	50	1	1	1	1	0	1	0	0	0	0	0	8.9	23	8	0	1	0	0	0	0
1343	VFT/SE/03075	AL ALAMEDA DE HÉRCULES Nº 94 Plta/Piso 2 Pta 1	115	18	Casco Antiguo	1	3	50	1	1	1	1	0	1	0	0	0	0	0	8.9	23	8	0	1	0	0	0	0
1344	VFT/SE/03076	CL HUELVA Nº 22 Plta/Piso 2 Compl.Dom. ATICO	157.5	7	Casco Antiguo	1	4	130	1	0	1	1	0	1	0	0	0	0	0	9.3	50	10	0	0	1	0	0	0
1345	VFT/SE/03076	CL HUELVA Nº 22 Plta/Piso 2 Compl.Dom. ATICO	172.5	7	Casco Antiguo	1	5	130	1	0	1	1	0	1	0	0	0	0	0	9.3	50	10	0	0	1	0	0	0
1346	VFT/SE/03076	CL HUELVA Nº 22 Plta/Piso 2 Compl.Dom. ATICO	202.5	7	Casco Antiguo	1	7	130	1	0	1	1	0	1	0	0	0	0	0	9.3	50	10	0	0	1	0	0	0
1347	VFT/SE/03097	CL TORNEO Nº 23 Plta/Piso BAJO Pta P	90	25	Casco Antiguo	1	2	37	1	1	0	0	0	0	0	0	0	0	1	7.9	11	7.5	1	0	0	0	0	0
1348	VFT/SE/03097	CL TORNEO Nº 23 Plta/Piso BAJO Pta P	125	25	Casco Antiguo	1	3	37	1	1	0	0	0	0	0	0	0	0	1	7.9	11	7.5	0	1	0	0	0	0
1349	VFT/SE/03097	CL TORNEO Nº 23 Plta/Piso BAJO Pta P	135	25	Casco Antiguo	1	4	37	1	1	0	0	0	0	0	0	0	0	1	7.9	11	7.5	0	1	0	0	0	0
1350	VFT/SE/03102	CL CASTILLA Nº 168 Plta/Piso 1 Pta 7	64.6	26	Triana	0.80567	2	40	1	1	0	0	0	0	0	0	0	0	0	8.5	23	8	0	0	1	0	0	0
1351	VFT/SE/03102	CL CASTILLA Nº 168 Plta/Piso 1 Pta 7	74.6	26	Triana	0.80567	3	40	1	1	0	0	0	0	0	0	0	0	0	8.5	23	8	0	0	1	0	0	0
1352	VFT/SE/03102	CL CASTILLA Nº 168 Plta/Piso 1 Pta 7	84.6	26	Triana	0.80567	4	40	1	1	0	0	0	0	0	0	0	0	0	8.5	23	8	0	0	1	0	0	0
1353	VFT/SE/03103	CL SAN JACINTO Nº 64 Esc. 9 Plta/Piso 3 Pta 12	108	20	Triana	0.80567	3	50	1	1	0	0	0	0	0	0	0	0	0	9.5	47	8	1	0	0	0	0	0
1354	VFT/SE/03103	CL SAN JACINTO Nº 64 Esc. 9 Plta/Piso 3 Pta 12	131	20	Triana	0.80567	4	50	1	1	0	0	0	0	0	0	0	0	0	9.5	47	8	0	1	0	0	0	0
1355	VFT/SE/03116	CL Aguilas Nº 19 Esc. 1 Plta/Piso 00 Pta B1	67.5	8	Casco Antiguo	1	1	60	1	1	0	0	1	0	0	1	0	0	0	9.7	17	8.5	0	0	1	0	0	0
1356	VFT/SE/03116	CL Aguilas Nº 19 Esc. 1 Plta/Piso 00 Pta B1	69.75	8	Casco Antiguo	1	2	60	1	1	0	0	1	0	0	1	0	0	0	9.7	17	8.5	0	0	1	0	0	0
1357	VFT/SE/03116	CL Aguilas Nº 19 Esc. 1 Plta/Piso 00 Pta B1	72.75	8	Casco Antiguo	1	3	60	1	1	0	0	1	0	0	1	0	0	0	9.7	17	8.5	0	0	1	0	0	0
1358	VFT/SE/03116	CL Aguilas Nº 19 Esc. 1 Plta/Piso 00 Pta B1	75	8	Casco Antiguo	1	4	60	1	1	0	0	1	0	0	1	0	0	0	9.7	17	8.5	0	0	1	0	0	0
1359	VFT/SE/03118	CL DIVINA ENFERMERA Nº 6 Plta/Piso 1 Pta A	105	16	Casco Antiguo	1	4	60	1	1	1	0	0	1	1	1	0	0	1	9.5	21	8.5	0	1	0	0	0	0
1360	VFT/SE/03120	CL HARINAS Nº 4-2 Plta/Piso 2 Pta A	107.1	6	Casco Antiguo	1	2	70	1	1	1	1	0	1	0	1	0	0	0	9.4	31	9.5	0	0	1	0	0	0
1361	VFT/SE/03120	CL HARINAS Nº 4-2 Plta/Piso 2 Pta A	120.6	6	Casco Antiguo	1	3	70	1	1	1	1	0	1	0	1	0	0	0	9.4	31	9.5	0	0	1	0	0	0
1362	VFT/SE/03120	CL HARINAS Nº 4-2 Plta/Piso 2 Pta A	134.1	6	Casco Antiguo	1	4	70	1	1	1	1	0	1	0	1	0	0	0	9.4	31	9.5	0	0	1	0	0	0
1363	VFT/SE/03127	CL ARDILLA Nº 16 Plta/Piso 2º Pta B	120	19	Triana	0.80567	6	90	1	0	1	0	0	0	0	0	0	0	1	9.2	18	6.5	0	0	1	0	0	0
1364	VFT/SE/03138	CL CARLOS CAÑAL Nº 36 Portal 3 Plta/Piso 1 Pta P	391.05	10	Casco Antiguo	1	7	200	1	1	0	0	0	0	0	1	0	0	0	8.9	28	9.5	0	0	0	0	0	1
1365	VFT/SE/03140	CL PADILLA Nº 2 Plta/Piso BAJO Pta A	105	18	Casco Antiguo	1	2	51	1	1	0	0	1	0	1	0	0	0	0	9.7	47	7	1	0	0	0	0	0
1366	VFT/SE/03140	CL PADILLA Nº 2 Plta/Piso BAJO Pta A	130	18	Casco Antiguo	1	3	51	1	1	0	0	1	0	1	0	0	0	0	9.7	47	7	1	0	0	0	0	0
1367	VFT/SE/03149	CL Ciudad de Ronda Nº 3a Plta/Piso 3 Pta B	214	20	Sur	0.76105	7	170	1	1	1	1	0	1	1	0	0	0	1	9.5	27	9.5	0	0	1	0	0	0
1368	VFT/SE/03149	CL Ciudad de Ronda Nº 3a Plta/Piso 3 Pta B	238	20	Sur	0.76105	8	170	1	1	1	1	0	1	1	0	0	0	1	9.5	27	9.5	0	0	1	0	0	0
1369	VFT/SE/03158	CL MANUEL VAZQUEZ SAGASTIZABAL Nº 1 Plta/Piso PRINCIPAL Pta DERECHA-A	140	14	Nervión	0.89116	4	80	1	1	1	1	1	1	0	1	0	0	1	9.5	29	10	1	0	0	0	0	0
1370	VFT/SE/03163	CL GUADALQUIVIR Nº 2 Plta/Piso Bajo	84	23	Casco Antiguo	1	2	45	1	1	0	0	0	0	0	0	0	0	1	8.7	8	7.5	1	0	0	0	0	0
1371	VFT/SE/03163	CL GUADALQUIVIR Nº 2 Plta/Piso Bajo	99	23	Casco Antiguo	1	3	45	1	1	0	0	0	0	0	0	0	0	1	8.7	8	7.5	1	0	0	0	0	0
1372	VFT/SE/03177	CL ALHONDIGA Nº 30 Plta/Piso 1º Pta C	130	10	Casco Antiguo	1	2	120	1	1	0	0	1	0	1	1	0	0	0	9.2	22	8.5	1	0	0	0	0	0
1373	VFT/SE/03177	CL ALHONDIGA Nº 30 Plta/Piso 1º Pta C	150	10	Casco Antiguo	1	4	120	1	1	0	0	1	0	1	1	0	0	0	9.2	22	8.5	1	0	0	0	0	0
1374	VFT/SE/03177	CL ALHONDIGA Nº 30 Plta/Piso 1º Pta C	170	10	Casco Antiguo	1	6	120	1	1	0	0	1	0	1	1	0	0	0	9.2	22	8.5	1	0	0	0	0	0
1375	VFT/SE/03186	CL AVE MARIA Nº 2 Plta/Piso 2 Pta C	86.66	12	Casco Antiguo	1	2	37	1	1	1	1	0	1	0	0	0	0	0	9.2	22	8	1	0	0	0	0	0
1376	VFT/SE/03197	CL ANGOSTILLO Nº 2 Blq. C Plta/Piso 2 Pta 29	95	12	Casco Antiguo	1	2	70	1	1	1	0	0	1	1	0	0	0	0	9.2	27	8	0	0	1	0	0	0
1377	VFT/SE/03197	CL ANGOSTILLO Nº 2 Blq. C Plta/Piso 2 Pta 29	105	12	Casco Antiguo	1	4	70	1	1	1	0	0	1	1	0	0	0	0	9.2	27	8	0	0	1	0	0	0
1378	VFT/SE/03197	CL ANGOSTILLO Nº 2 Blq. C Plta/Piso 2 Pta 29	115	12	Casco Antiguo	1	6	70	1	1	1	0	0	1	1	0	0	0	0	9.2	27	8	0	0	1	0	0	0
1379	VFT/SE/03245	CL Resolana Nº 18 Plta/Piso 2 Pta E	146	27	Macarena	0.54254	2	70	1	1	1	0	0	0	0	0	0	0	0	9.7	42	8	0	1	0	0	0	0
1380	VFT/SE/03248	CL MORGADO Nº 9	80	16	Casco Antiguo	1	2	35	1	1	1	0	0	0	1	1	0	0	0	8.2	46	9	1	0	0	0	0	0
1381	VFT/SE/03248	CL MORGADO Nº 9	95	16	Casco Antiguo	1	3	35	1	1	0	0	0	0	1	1	0	0	0	8.2	46	9	1	0	0	0	0	0
1382	VFT/SE/03248	CL MORGADO Nº 9	100	16	Casco Antiguo	1	3	35	1	1	1	0	0	0	1	1	0	0	0	8.2	46	9	1	0	0	0	0	0
1383	VFT/SE/03249	CL MORGADO Nº 9	110	16	Casco Antiguo	1	5	48	1	1	0	0	0	0	1	1	0	0	0	8.2	46	9	1	0	0	0	0	0
1384	VFT/SE/03250	CL CASTILLA Nº 48 Plta/Piso 1 Pta 1	72.5	21	Triana	0.80567	2	57	1	1	1	0	1	1	0	0	0	0	0	8.6	22	8.5	0	0	1	0	0	0
1385	VFT/SE/03250	CL CASTILLA Nº 48 Plta/Piso 1 Pta 1	87.5	21	Triana	0.80567	3	57	1	1	1	0	1	1	0	0	0	0	0	8.6	22	8.5	0	0	1	0	0	0
1386	VFT/SE/03250	CL CASTILLA Nº 48 Plta/Piso 1 Pta 1	102.5	21	Triana	0.80567	4	57	1	1	1	0	1	1	0	0	0	0	0	8.6	22	8.5	0	0	1	0	0	0
1387	VFT/SE/03285	CL Lumbreras Nº 13-15 Plta/Piso Baja Pta 3	193.66	23	Casco Antiguo	1	1	29	1	1	0	0	1	0	0	0	0	0	0	9.2	18	9	0	0	0	0	1	0
1388	VFT/SE/03285	CL Lumbreras Nº 13-15 Plta/Piso Baja Pta 3	221.66	23	Casco Antiguo	1	2	29	1	1	0	0	1	0	0	0	0	0	0	9.2	18	9	0	0	0	0	1	0
1389	VFT/SE/03285	CL Lumbreras Nº 13-15 Plta/Piso Baja Pta 3	121.62	23	Casco Antiguo	1	3	29	1	1	0	0	1	0	0	0	0	0	0	9.2	18	9	0	1	0	0	0	0
1390	VFT/SE/03285	CL Lumbreras Nº 13-15 Plta/Piso Baja Pta 3	140	23	Casco Antiguo	1	4	29	1	1	0	0	1	0	0	0	0	0	0	9.2	18	9	0	1	0	0	0	0
1391	VFT/SE/03286	CL MORATIN Nº 24	141	11	Casco Antiguo	1	2	60	1	1	1	0	1	1	0	0	0	0	0	9.4	25	8	1	0	0	0	0	0
1392	VFT/SE/03286	CL MORATIN Nº 24	155	11	Casco Antiguo	1	4	60	1	1	1	0	1	1	0	0	0	0	0	9.4	25	8	1	0	0	0	0	0
1393	VFT/SE/03287	CL SANTA CLARA Nº 59 Plta/Piso 3 Pta I	72	25	Casco Antiguo	1	2	70	1	1	1	1	1	1	1	1	0	0	0	8	46	8	0	0	1	0	0	0
1394	VFT/SE/03293	CL Martinez Montañes Nº 23 Esc. 1 Plta/Piso 2 Pta B	144.5	18	Casco Antiguo	1	2	104	1	1	0	0	1	1	0	1	0	0	1	8.8	47	8.5	0	1	0	0	0	0
1395	VFT/SE/03293	CL Martinez Montañes Nº 23 Esc. 1 Plta/Piso 2 Pta B	154.5	18	Casco Antiguo	1	3	104	1	1	0	0	1	1	0	1	0	0	1	8.8	47	8.5	0	1	0	0	0	0
1396	VFT/SE/03293	CL Martinez Montañes Nº 23 Esc. 1 Plta/Piso 2 Pta B	164.5	18	Casco Antiguo	1	4	104	1	1	0	0	1	1	0	1	0	0	1	8.8	47	8.5	0	1	0	0	0	0
1397	VFT/SE/03293	CL Martinez Montañes Nº 23 Esc. 1 Plta/Piso 2 Pta B	168.5	18	Casco Antiguo	1	5	104	1	1	0	0	1	1	0	1	0	0	1	8.8	47	8.5	1	0	0	0	0	0
1398	VFT/SE/03293	CL Martinez Montañes Nº 23 Esc. 1 Plta/Piso 2 Pta B	178.5	18	Casco Antiguo	1	6	104	1	1	0	0	1	1	0	1	0	0	1	8.8	47	8.5	1	0	0	0	0	0
1399	VFT/SE/03294	CL CRISTO DEL BUEN VIAJE Nº 13 Plta/Piso BAJO Pta B	133.33	10	Casco Antiguo	1	2	65	1	1	0	0	0	0	0	0	0	0	0	8.5	34	7.5	1	0	0	0	0	0
1400	VFT/SE/03294	CL CRISTO DEL BUEN VIAJE Nº 13 Plta/Piso BAJO Pta B	141.33	10	Casco Antiguo	1	3	65	1	1	0	0	0	0	0	0	0	0	0	8.5	34	7.5	1	0	0	0	0	0
1401	VFT/SE/03294	CL CRISTO DEL BUEN VIAJE Nº 13 Plta/Piso BAJO Pta B	153.33	10	Casco Antiguo	1	4	65	1	1	0	0	0	0	0	0	0	0	0	8.5	34	7.5	1	0	0	0	0	0
1402	VFT/SE/03294	CL CRISTO DEL BUEN VIAJE Nº 13 Plta/Piso BAJO Pta B	163.33	10	Casco Antiguo	1	5	65	1	1	0	0	0	0	0	0	0	0	0	8.5	34	7.5	1	0	0	0	0	0
1403	VFT/SE/03294	CL CRISTO DEL BUEN VIAJE Nº 13 Plta/Piso BAJO Pta B	178.33	10	Casco Antiguo	1	6	65	1	1	0	0	0	0	0	0	0	0	0	8.5	34	7.5	1	0	0	0	0	0
1404	VFT/SE/03295	CL CABEZA DEL REY DON PEDRO Nº 8 Plta/Piso BJ	55	8	Casco Antiguo	1	2	110	1	1	0	0	0	1	1	0	0	0	0	8.9	15	7.5	0	0	1	0	0	0
1405	VFT/SE/03296	CL VIRGEN DE FATIMA Nº 10 Plta/Piso 3 Pta 43	96.25	23	Triana	0.80567	4	40	1	1	0	0	0	0	0	0	0	0	0	7.2	18	8.5	1	0	0	0	0	0
1406	VFT/SE/03300	CL virgen del Patrocinio Nº 1 Plta/Piso 2 Pta 2	70	25	Triana	0.80567	3	56	1	1	1	0	0	1	0	0	0	0	0	9.8	19	8	1	0	0	0	0	0
1407	VFT/SE/03300	CL virgen del Patrocinio Nº 1 Plta/Piso 2 Pta 2	80	25	Triana	0.80567	4	56	1	1	1	0	0	1	0	0	0	0	0	9.8	19	8	1	0	0	0	0	0
1408	VFT/SE/03302	CL Pajaritos Nº 12 Esc. 1 Plta/Piso 1 Pta 14	133	5	Casco Antiguo	1	3	100	1	1	1	0	0	0	0	0	0	0	0	9.5	47	9.5	1	0	0	0	0	0
1409	VFT/SE/03302	CL Pajaritos Nº 12 Esc. 1 Plta/Piso 1 Pta 14	143	5	Casco Antiguo	1	4	100	1	1	1	0	0	0	0	0	0	0	0	9.5	47	9.5	1	0	0	0	0	0
1410	VFT/SE/03302	CL Pajaritos Nº 12 Esc. 1 Plta/Piso 1 Pta 14	163	5	Casco Antiguo	1	6	100	1	1	1	0	0	0	0	0	0	0	0	9.5	47	9.5	1	0	0	0	0	0
1411	VFT/SE/03309	CL Amor de Dios Nº 30 Plta/Piso 2 Pta A	150	16	Casco Antiguo	1	4	60	1	1	1	1	1	1	1	1	0	0	0	9.5	26	8.5	1	0	0	0	0	0
1412	VFT/SE/03320	CL GONZALO BILBAO Nº 14-16 Plta/Piso 4 Pta H	160	19	Nervión	0.89116	6	82	1	1	0	0	1	1	0	1	0	0	1	9.4	38	8	1	0	0	0	0	0
1413	VFT/SE/03336	CL MORGADO Nº 9 Plta/Piso BAJO Pta A	160	16	Casco Antiguo	1	6	105	1	1	1	1	0	0	1	1	0	0	0	8.2	46	9	1	0	0	0	0	0
1414	VFT/SE/03336	CL MORGADO Nº 9 Plta/Piso BAJO Pta A	180	16	Casco Antiguo	1	7	105	1	1	1	1	0	0	1	1	0	0	0	8.2	46	9	1	0	0	0	0	0
1415	VFT/SE/03336	CL MORGADO Nº 9 Plta/Piso BAJO Pta A	200	16	Casco Antiguo	1	8	105	1	1	1	1	0	0	1	1	0	0	0	8.2	46	9	1	0	0	0	0	0
1416	VFT/SE/03338	Calle Arroyo, 86	147	32	San Pablo - Santa Justa	0.67932	2	90	1	1	1	1	0	1	0	0	0	0	0	8.8	14	7.5	1	0	0	0	0	0
1417	VFT/SE/03338	Calle Arroyo, 86	162.5	32	San Pablo - Santa Justa	0.67932	4	90	1	1	1	1	0	1	0	0	0	0	0	8.8	14	7.5	0	1	0	0	0	0
1418	VFT/SE/03338	Calle Arroyo, 86	177	32	San Pablo - Santa Justa	0.67932	6	90	1	1	1	1	0	1	0	0	0	0	0	8.8	14	7.5	0	1	0	0	0	0
1419	VFT/SE/03347	CL CALATRAVA Nº 20 Plta/Piso 1º Pta B	140	24	Casco Antiguo	1	4	65	1	1	1	0	0	1	0	0	0	0	1	9.4	30	9.5	0	1	0	0	0	0
1420	VFT/SE/03347	CL CALATRAVA Nº 20 Plta/Piso 1º Pta B	150	24	Casco Antiguo	1	5	65	1	1	1	0	0	1	0	0	0	0	1	9.4	30	9.5	0	1	0	0	0	0
1421	VFT/SE/03349	PZ PUERTA DE JEREZ Nº 2 Plta/Piso ATICO	94	6	Casco Antiguo	1	2	54	1	0	1	1	1	1	0	1	0	0	0	8.8	40	8.5	1	0	0	0	0	0
1422	VFT/SE/03353	CL ALMIRANTE APODAHACA Nº 3 Plta/Piso 1 Pta B	133	12	Casco Antiguo	1	6	95	1	1	1	1	0	1	1	1	0	0	1	8.9	20	9.5	1	0	0	0	0	0
1423	VFT/SE/03353	CL ALMIRANTE APODAHACA Nº 3 Plta/Piso 1 Pta B	182	12	Casco Antiguo	1	7	95	1	1	1	1	0	1	1	1	0	0	1	8.9	20	9.5	0	1	0	0	0	0
1424	VFT/SE/03354	CL ALMIRANTE APODACA Nº 3 Plta/Piso 2 Pta B	154	12	Casco Antiguo	1	5	95	1	1	1	1	0	1	1	1	0	0	1	8.9	20	9.5	0	1	0	0	0	0
1425	VFT/SE/03354	CL ALMIRANTE APODACA Nº 3 Plta/Piso 2 Pta B	168	12	Casco Antiguo	1	6	95	1	1	1	1	0	1	1	1	0	0	1	8.9	20	9.5	0	1	0	0	0	0
1426	VFT/SE/03354	CL ALMIRANTE APODACA Nº 3 Plta/Piso 2 Pta B	182	12	Casco Antiguo	1	7	95	1	1	1	1	0	1	1	1	0	0	1	8.9	20	9.5	0	1	0	0	0	0
1427	VFT/SE/03371	CL Boteros Nº 5 Esc. 1 Plta/Piso 0 Pta B	75	9	Casco Antiguo	1	2	9	1	1	0	0	1	0	0	0	0	0	1	8.9	22	7	1	0	0	0	0	0
1428	VFT/SE/03371	CL Boteros Nº 5 Esc. 1 Plta/Piso 0 Pta B	85	9	Casco Antiguo	1	3	9	1	1	0	0	1	0	0	0	0	0	1	8.9	22	7	1	0	0	0	0	0
1429	VFT/SE/03371	CL Boteros Nº 5 Esc. 1 Plta/Piso 0 Pta B	95	9	Casco Antiguo	1	4	9	1	1	0	0	1	0	0	0	0	0	1	8.9	22	7	1	0	0	0	0	0
1430	VFT/SE/03376	CL FABIÉ Nº 26 Plta/Piso 0 Pta 1	120.5	19	Triana	0.80567	2	35	1	0	0	0	1	0	0	1	1	0	0	9.2	25	8.5	0	1	0	0	0	0
1431	VFT/SE/03383	CL RICO CEJUDO Nº 1 Plta/Piso 2 Pta E	134.1	29	Nervión	0.89116	2	70	1	1	1	1	1	1	0	1	0	0	1	8.7	34	8	0	1	0	0	0	0
1432	VFT/SE/03383	CL RICO CEJUDO Nº 1 Plta/Piso 2 Pta E	138.57	29	Nervión	0.89116	3	70	1	1	1	1	1	1	0	1	0	0	1	8.7	34	8	0	1	0	0	0	0
1433	VFT/SE/03383	CL RICO CEJUDO Nº 1 Plta/Piso 2 Pta E	141.55	29	Nervión	0.89116	4	70	1	1	1	1	1	1	0	1	0	0	1	8.7	34	8	0	1	0	0	0	0
1434	VFT/SE/03383	CL RICO CEJUDO Nº 1 Plta/Piso 2 Pta E	119	29	Nervión	0.89116	5	70	1	1	1	1	1	1	0	1	0	0	1	8.7	34	8	1	0	0	0	0	0
1435	VFT/SE/03383	CL RICO CEJUDO Nº 1 Plta/Piso 2 Pta E	124.95	29	Nervión	0.89116	6	70	1	1	1	1	1	1	0	1	0	0	1	8.7	34	8	1	0	0	0	0	0
1436	VFT/SE/03387	CL CASTILLA Nº 146 Plta/Piso 1 Pta A	97.5	25	Triana	0.80567	2	102	1	1	1	0	0	0	0	0	0	0	0	9.4	23	8	0	0	1	0	0	0
1437	VFT/SE/03387	CL CASTILLA Nº 146 Plta/Piso 1 Pta A	112.5	25	Triana	0.80567	3	102	1	1	1	0	0	0	0	0	0	0	0	9.4	23	8	0	0	1	0	0	0
1438	VFT/SE/03387	CL CASTILLA Nº 146 Plta/Piso 1 Pta A	157.5	25	Triana	0.80567	6	102	1	1	1	0	0	0	0	0	0	0	0	9.4	23	8	0	0	1	0	0	0
1439	VFT/SE/03394	CL SIETE REVUELTAS Nº 4	502.5	8	Casco Antiguo	1	4	120	1	1	0	1	0	1	0	1	0	0	1	7.5	47	7.5	0	0	0	0	1	0
1440	VFT/SE/03394	CL SIETE REVUELTAS Nº 4	519	8	Casco Antiguo	1	5	120	1	1	0	1	0	1	0	1	0	0	1	7.5	47	7.5	0	0	0	0	1	0
1441	VFT/SE/03394	CL SIETE REVUELTAS Nº 4	535.5	8	Casco Antiguo	1	6	120	1	1	0	1	0	1	0	1	0	0	1	7.5	47	7.5	0	0	0	0	1	0
1442	VFT/SE/03394	CL SIETE REVUELTAS Nº 4	552	8	Casco Antiguo	1	7	120	1	1	0	1	0	1	0	1	0	0	1	7.5	47	7.5	0	0	0	0	1	0
1443	VFT/SE/03396	CL AVE MARIA Nº 2 Plta/Piso 1 Pta D	73.33	12	Casco Antiguo	1	2	63	1	1	0	1	0	0	0	0	0	0	0	8.7	18	8	0	0	1	0	0	0
1444	VFT/SE/03396	CL AVE MARIA Nº 2 Plta/Piso 1 Pta D	83.33	12	Casco Antiguo	1	3	63	1	1	0	1	0	0	0	0	0	0	0	8.7	18	8	0	0	1	0	0	0
1445	VFT/SE/03396	CL AVE MARIA Nº 2 Plta/Piso 1 Pta D	93.33	12	Casco Antiguo	1	4	63	1	1	0	1	0	0	0	0	0	0	0	8.7	18	8	0	0	1	0	0	0
1446	VFT/SE/03396	CL AVE MARIA Nº 2 Plta/Piso 1 Pta D	103.33	12	Casco Antiguo	1	5	63	1	1	0	1	0	0	0	0	0	0	0	8.7	18	8	0	0	1	0	0	0
1447	VFT/SE/03396	CL AVE MARIA Nº 2 Plta/Piso 1 Pta D	113.33	12	Casco Antiguo	1	6	63	1	1	0	1	0	0	0	0	0	0	0	8.7	18	8	0	0	1	0	0	0
1448	VFT/SE/03397	CL TORNEO Nº 23 Plta/Piso B Pta N	90.5	25	Casco Antiguo	1	2	50	1	1	0	1	1	1	0	0	1	0	1	7.9	27	8	0	1	0	0	0	0
1449	VFT/SE/03397	CL TORNEO Nº 23 Plta/Piso B Pta N	125.5	25	Casco Antiguo	1	3	50	1	1	0	1	1	1	0	0	1	0	1	7.9	27	8	0	1	0	0	0	0
1450	VFT/SE/03402	CL MATEO ALEMAN Nº 4-6-8 Portal 8 Plta/Piso B Compl.Dom. PATIO	81	11	Casco Antiguo	1	3	55	1	1	0	0	1	0	0	0	0	0	0	9.5	29	8	0	0	1	0	0	0
1451	VFT/SE/03402	CL MATEO ALEMAN Nº 4-6-8 Portal 8 Plta/Piso B Compl.Dom. PATIO	90	11	Casco Antiguo	1	4	55	1	1	0	0	1	0	0	0	0	0	0	9.5	29	8	0	0	1	0	0	0
1452	VFT/SE/03403	CL MATEO ALEMAN Nº 4-6-8 Plta/Piso B Compl.Dom. VESTIBULO	76	11	Casco Antiguo	1	3	55	1	1	0	0	1	0	0	0	0	0	0	9.6	18	8.5	0	0	1	0	0	0
1453	VFT/SE/03403	CL MATEO ALEMAN Nº 4-6-8 Plta/Piso B Compl.Dom. VESTIBULO	80	11	Casco Antiguo	1	4	55	1	1	0	0	1	0	0	0	0	0	0	9.6	18	8.5	0	0	1	0	0	0
1454	VFT/SE/03413	CL Compañia Nº 7 Plta/Piso 1 Pta B	132.5	9	Casco Antiguo	1	4	65	1	1	1	0	0	0	0	1	0	0	1	9.7	30	8	0	1	0	0	0	0
1455	VFT/SE/03421	PZ DE LA CONTRATACION Nº 5 Plta/Piso Bajo Pta izq	95	4	Casco Antiguo	1	2	45	1	1	0	0	0	0	1	0	0	0	0	7.8	23	8	1	0	0	0	0	0
1456	VFT/SE/03421	PZ DE LA CONTRATACION Nº 5 Plta/Piso Bajo Pta izq	115	4	Casco Antiguo	1	4	45	1	1	0	0	0	0	1	0	0	0	0	7.8	23	8	1	0	0	0	0	0
1457	VFT/SE/03423	CL Rocio Nº 27	81	18	Triana	0.80567	2	40	1	1	0	0	1	0	0	0	0	0	0	9.2	20	8	1	0	0	0	0	0
1458	VFT/SE/03423	CL Rocio Nº 27	108	18	Triana	0.80567	3	40	1	1	0	0	1	0	0	0	0	0	0	9.2	20	8	1	0	0	0	0	0
1459	VFT/SE/03432	CL AMISTAD Nº 3 Plta/Piso 1 Pta B	60	8	Casco Antiguo	1	2	30	1	1	1	0	1	0	0	0	0	0	1	9	20	7.5	0	0	1	0	0	0
1460	VFT/SE/03436	CL CONDE DE BARAJAS Nº 10 Plta/Piso 3	175	17	Casco Antiguo	1	7	70	1	1	1	0	0	1	0	0	0	0	1	8.4	30	9	0	1	0	0	0	0
1461	VFT/SE/03437	CL MACASTA Nº 24 Plta/Piso BAJO Pta D	175	23	Casco Antiguo	1	6	70	1	1	0	0	1	0	0	0	0	0	0	8.1	21	8.5	0	1	0	0	0	0
1462	VFT/SE/03446	CL MONSALVES Nº 29 Portal 1 Plta/Piso BAJO Pta A	118	15	Casco Antiguo	1	3	60	1	1	0	0	0	0	0	0	0	0	0	9.9	24	9	0	1	0	0	0	0
1463	VFT/SE/03446	CL MONSALVES Nº 29 Portal 1 Plta/Piso BAJO Pta A	128	15	Casco Antiguo	1	4	60	1	1	0	0	0	0	0	0	0	0	0	9.9	24	9	0	1	0	0	0	0
1464	VFT/SE/03455	CL SAN ELOY Nº 46 Plta/Piso BJ Pta B	80	12	Casco Antiguo	1	3	50	1	1	0	0	1	0	0	1	0	0	0	9.5	31	7.5	1	0	0	0	0	0
1465	VFT/SE/03455	CL SAN ELOY Nº 46 Plta/Piso BJ Pta B	85	12	Casco Antiguo	1	4	50	1	1	0	0	1	0	0	1	0	0	0	9.5	31	7.5	1	0	0	0	0	0
1466	VFT/SE/03456	CL SAN ELOY Nº 46 Plta/Piso 1 Pta B	75	12	Casco Antiguo	1	2	50	1	1	0	0	1	0	0	1	0	0	0	9.4	30	7.5	1	0	0	0	0	0
1467	VFT/SE/03456	CL SAN ELOY Nº 46 Plta/Piso 1 Pta B	80	12	Casco Antiguo	1	3	50	1	1	0	0	1	0	0	1	0	0	0	9.4	30	7.5	1	0	0	0	0	0
1468	VFT/SE/03456	CL SAN ELOY Nº 46 Plta/Piso 1 Pta B	85	12	Casco Antiguo	1	4	50	1	1	0	0	1	0	0	1	0	0	0	9.4	30	7.5	1	0	0	0	0	0
1469	VFT/SE/03465	CL MURO DE LOS NAVARROS Nº 26 Portal 1 Plta/Piso 2º2	147.5	14	Casco Antiguo	1	6	117	1	1	1	0	1	1	0	1	0	0	0	9.5	30	8.5	0	0	0	1	0	0
1470	VFT/SE/03474	CL SALADO Nº 2 Esc. 1 Plta/Piso 7ª Pta 32	81.22	17	Triana	0.80567	3	45	1	1	1	0	0	1	0	0	1	0	1	9.1	42	7	0	0	0	1	0	0
1471	VFT/SE/03481	CL Correduría Nº 7 Plta/Piso 2 Pta B	138.5	19	Casco Antiguo	1	2	50	1	1	1	1	0	1	0	0	0	1	0	9.5	25	9	1	0	0	0	0	0
1472	VFT/SE/03481	CL Correduría Nº 7 Plta/Piso 2 Pta B	190.75	19	Casco Antiguo	1	3	50	1	1	1	1	0	1	0	0	0	1	0	9.5	25	9	1	0	0	0	0	0
1473	VFT/SE/03490	CL ENLADRILLADA Nº 34 Plta/Piso 1 Pta DRC	135.5	18	Casco Antiguo	1	2	40	1	1	1	0	0	1	0	0	0	0	0	7.3	21	8	1	0	0	0	0	0
1474	VFT/SE/03490	CL ENLADRILLADA Nº 34 Plta/Piso 1 Pta DRC	147.5	18	Casco Antiguo	1	3	40	1	1	1	0	0	1	0	0	0	0	0	7.3	21	8	1	0	0	0	0	0
1475	VFT/SE/03490	CL ENLADRILLADA Nº 34 Plta/Piso 1 Pta DRC	159.5	18	Casco Antiguo	1	4	40	1	1	1	0	0	1	0	0	0	0	0	7.3	21	8	1	0	0	0	0	0
1476	VFT/SE/03491	CL TEODOSIO Nº 20 Plta/Piso 1 Pta B	222	19	Casco Antiguo	1	8	130	1	1	1	0	1	1	0	0	0	0	0	7.4	44	8.5	0	0	0	1	0	0
1477	VFT/SE/03491	CL TEODOSIO Nº 20 Plta/Piso 1 Pta B	247	19	Casco Antiguo	1	9	130	1	1	1	0	1	1	0	0	0	0	0	7.4	44	8.5	0	0	0	1	0	0
1478	VFT/SE/03491	CL TEODOSIO Nº 20 Plta/Piso 1 Pta B	272	19	Casco Antiguo	1	10	130	1	1	1	0	1	1	0	0	0	0	0	7.4	44	8.5	0	0	0	1	0	0
1479	VFT/SE/03491	CL TEODOSIO Nº 20 Plta/Piso 1 Pta B	297	19	Casco Antiguo	1	11	130	1	1	1	0	1	1	0	0	0	0	0	7.4	44	8.5	0	0	0	1	0	0
1480	VFT/SE/03491	CL TEODOSIO Nº 20 Plta/Piso 1 Pta B	322	19	Casco Antiguo	1	12	130	1	1	1	0	1	1	0	0	0	0	0	7.4	44	8.5	0	0	0	1	0	0
1481	VFT/SE/03491	CL TEODOSIO Nº 20 Plta/Piso 1 Pta B	347	19	Casco Antiguo	1	13	130	1	1	1	0	1	1	0	0	0	0	0	7.4	44	8.5	0	0	0	1	0	0
1482	VFT/SE/03492	CL DON FADRIQUE Nº 15 Plta/Piso BAJO Pta C	104	28	Macarena	0.54254	3	128	1	1	0	0	1	1	0	0	0	0	1	7	42	8	0	1	0	0	0	0
1483	VFT/SE/03492	CL DON FADRIQUE Nº 15 Plta/Piso BAJO Pta C	134	28	Macarena	0.54254	5	128	1	1	0	0	1	1	0	0	0	0	1	7	42	8	0	1	0	0	0	0
1484	VFT/SE/03503	CL FUENTEOVEJUNA Nº 1 Portal 4 Esc. 4 Pta A	120.03	18	Nervión	0.89116	6	70	1	1	1	0	0	1	0	1	1	0	1	8.5	15	7.5	0	1	0	0	0	0
1485	VFT/SE/03508	CL BETIS Nº 56 Plta/Piso 3 Pta B	227	16	Triana	0.80567	4	104	1	1	1	1	1	1	0	1	0	0	0	9.5	47	10	0	1	0	0	0	0
1486	VFT/SE/03510	CL SAN VICENTE Nº 123 Plta/Piso 1 Pta 18	78.85	24	Casco Antiguo	1	2	45	1	1	0	0	0	0	0	1	1	0	1	9.2	26	8	0	0	1	0	0	0
1487	VFT/SE/03510	CL SAN VICENTE Nº 123 Plta/Piso 1 Pta 18	83.85	24	Casco Antiguo	1	3	45	1	1	0	0	0	0	0	1	1	0	1	9.2	26	8	0	0	1	0	0	0
1488	VFT/SE/03510	CL SAN VICENTE Nº 123 Plta/Piso 1 Pta 18	88.85	24	Casco Antiguo	1	4	45	1	1	0	0	0	0	0	1	1	0	1	9.2	26	8	0	0	1	0	0	0
1489	VFT/SE/03539	CL HARINAS Nº 25	597	6	Casco Antiguo	1	6	250	1	1	1	1	0	1	0	0	0	0	0	9.5	36	10	0	1	0	0	0	0
1490	VFT/SE/03539	CL HARINAS Nº 25	647	6	Casco Antiguo	1	7	250	1	1	1	1	0	1	0	0	0	0	0	9.5	36	10	0	1	0	0	0	0
1491	VFT/SE/03539	CL HARINAS Nº 25	697	6	Casco Antiguo	1	8	250	1	1	1	1	0	1	0	0	0	0	0	9.5	36	10	0	1	0	0	0	0
1492	VFT/SE/03539	CL HARINAS Nº 25	747	6	Casco Antiguo	1	9	250	1	1	1	1	0	1	0	0	0	0	0	9.5	36	10	0	1	0	0	0	0
1493	VFT/SE/03539	CL HARINAS Nº 25	797	6	Casco Antiguo	1	10	250	1	1	1	1	0	1	0	0	0	0	0	9.5	36	10	0	1	0	0	0	0
1494	VFT/SE/03539	CL HARINAS Nº 25	847	6	Casco Antiguo	1	11	250	1	1	1	1	0	1	0	0	0	0	0	9.5	36	10	0	1	0	0	0	0
1495	VFT/SE/03539	CL HARINAS Nº 25	897	6	Casco Antiguo	1	12	250	1	1	1	1	0	1	0	0	0	0	0	9.5	36	10	0	1	0	0	0	0
1496	VFT/SE/03562	CL ALFARERÍA Nº 8 Plta/Piso BJ Pta 18	77.5	19	Triana	0.80567	2	63	1	1	0	0	1	0	0	0	0	0	1	9.3	25	8.5	0	0	1	0	0	0
1497	VFT/SE/03562	CL ALFARERÍA Nº 8 Plta/Piso BJ Pta 18	93.5	19	Triana	0.80567	3	63	1	1	0	0	1	0	0	0	0	0	1	9.3	25	8.5	0	0	1	0	0	0
1498	VFT/SE/03571	CL Castilla Nº 141 Esc. 2 Plta/Piso 00 Pta b	118.3	25	Triana	0.80567	4	55	1	1	0	0	1	0	1	0	0	0	1	7.1	13	7.5	1	0	0	0	0	0
1499	VFT/SE/03573	CL Castilla Nº 169 Plta/Piso 1 Pta G	100	27	Triana	0.80567	3	141	1	1	0	0	1	1	0	0	0	0	1	9.6	27	7.5	1	0	0	0	0	0
1500	VFT/SE/03573	CL Castilla Nº 169 Plta/Piso 1 Pta G	115	27	Triana	0.80567	4	141	1	1	0	0	1	1	0	0	0	0	1	9.6	27	7.5	1	0	0	0	0	0
1501	VFT/SE/03573	CL Castilla Nº 169 Plta/Piso 1 Pta G	130	27	Triana	0.80567	5	141	1	1	0	0	1	1	0	0	0	0	1	9.6	27	7.5	1	0	0	0	0	0
1502	VFT/SE/03573	CL Castilla Nº 169 Plta/Piso 1 Pta G	145	27	Triana	0.80567	6	141	1	1	0	0	1	1	0	0	0	0	1	9.6	27	7.5	1	0	0	0	0	0
1503	VFT/SE/03573	CL Castilla Nº 169 Plta/Piso 1 Pta G	160	27	Triana	0.80567	7	141	1	1	0	0	1	1	0	0	0	0	1	9.6	27	7.5	1	0	0	0	0	0
1504	VFT/SE/03573	CL Castilla Nº 169 Plta/Piso 1 Pta G	175	27	Triana	0.80567	8	141	1	1	0	0	1	1	0	0	0	0	1	9.6	27	7.5	1	0	0	0	0	0
1505	VFT/SE/03577	CL Dos de Mayo Nº 36 Plta/Piso 1 Pta 2	275	6	Casco Antiguo	1	6	100	1	1	1	0	0	1	1	0	0	0	1	9.4	31	9	1	0	0	0	0	0
1506	VFT/SE/03596	CL JAEN Nº 2 Esc. 1 Plta/Piso 2 Pta 4 BC	215	8	Casco Antiguo	1	4	52	1	1	0	0	0	1	1	0	0	0	0	9.5	44	9	0	1	0	0	0	0
1507	VFT/SE/03623	CL CALATRAVA Nº 30 Plta/Piso 2 Pta A	175	25	Casco Antiguo	1	6	95	1	1	1	0	0	0	0	1	0	0	1	8.6	47	8.5	0	1	0	0	0	0
1508	VFT/SE/03631	CL FAUSTINO ALVAREZ Nº 31A Plta/Piso 3 Pta B	155	24	Casco Antiguo	1	2	59	1	1	1	0	0	1	0	0	1	0	0	9	24	7.5	1	0	0	0	0	0
1509	VFT/SE/03631	CL FAUSTINO ALVAREZ Nº 31A Plta/Piso 3 Pta B	162.77	24	Casco Antiguo	1	3	59	1	1	1	0	0	1	0	0	1	0	0	9	24	7.5	1	0	0	0	0	0
1510	VFT/SE/03631	CL FAUSTINO ALVAREZ Nº 31A Plta/Piso 3 Pta B	170.55	24	Casco Antiguo	1	4	59	1	1	1	0	0	1	0	0	1	0	0	9	24	7.5	1	0	0	0	0	0
1511	VFT/SE/03644	CL CONTEROS Nº 12 Plta/Piso 3º	102	3	Casco Antiguo	1	2	45	1	1	1	1	0	1	0	0	1	0	0	9.5	45	9	0	0	1	0	0	0
1512	VFT/SE/03644	CL CONTEROS Nº 12 Plta/Piso 3º	164	3	Casco Antiguo	1	5	45	1	1	1	1	0	1	0	0	1	0	0	9.5	45	9	0	0	0	1	0	0
1513	VFT/SE/03669	CL TENTUDIA Nº 12 Plta/Piso BAJO Pta IZQ	118	18	Nervión	0.89116	2	45	1	1	0	0	0	0	0	0	0	0	0	8.6	30	8.5	1	0	0	0	0	0
1514	VFT/SE/03669	CL TENTUDIA Nº 12 Plta/Piso BAJO Pta IZQ	124	18	Nervión	0.89116	3	45	1	1	0	0	0	0	0	0	0	0	0	8.6	30	8.5	1	0	0	0	0	0
1515	VFT/SE/03669	CL TENTUDIA Nº 12 Plta/Piso BAJO Pta IZQ	130	18	Nervión	0.89116	4	45	1	1	0	0	0	0	0	0	0	0	0	8.6	30	8.5	1	0	0	0	0	0
1516	VFT/SE/03673	CL Castilla Nº 31 Plta/Piso Bajo Pta 1	105	19	Triana	0.80567	3	30	1	1	0	0	0	1	0	0	0	0	0	8.1	39	7.5	0	1	0	0	0	0
1517	VFT/SE/03676	CL DIVINA ENFERMERA Nº 5 Plta/Piso 1º Pta B	110	16	Casco Antiguo	1	4	60	1	1	0	0	1	1	0	1	0	0	1	9.5	32	8.5	0	0	0	1	0	0
1518	VFT/SE/03676	CL DIVINA ENFERMERA Nº 5 Plta/Piso 1º Pta B	125	16	Casco Antiguo	1	5	60	1	1	0	0	1	1	0	1	0	0	1	9.5	32	8.5	0	0	0	1	0	0
1519	VFT/SE/03689	Calle Lagar 1	200	8	Casco Antiguo	1	4	80	1	1	0	0	0	0	1	0	0	0	0	9.5	47	9.5	1	0	0	0	0	0
1520	VFT/SE/03689	CL Viriato Nº 10 Plta/Piso 2 Pta A	155	15	Casco Antiguo	1	4	100	1	1	1	1	0	1	0	0	0	0	1	9.2	45	9.5	1	0	0	0	0	0
1521	VFT/SE/03689	CL Viriato Nº 10 Plta/Piso 2 Pta A	205	15	Casco Antiguo	1	5	100	1	1	1	1	0	1	0	0	0	0	1	9.2	45	9.5	1	0	0	0	0	0
1522	VFT/SE/03696	CL SANTA MARINA Nº 6-8 Plta/Piso BAJO Pta C	62	20	Casco Antiguo	1	1	45	1	1	0	0	1	0	1	0	0	0	0	8.9	23	8	0	0	1	0	0	0
1523	VFT/SE/03699	CL FRANCOS Nº 21 Plta/Piso BAJO Pta B	207.5	5	Casco Antiguo	1	4	47	1	1	1	0	1	1	1	1	1	0	0	8.7	29	8	1	0	0	0	0	0
1524	VFT/SE/03712	CL Adriano Nº 17 Plta/Piso 1 Pta Izq	99.51	8	Casco Antiguo	1	2	55	1	0	1	0	0	1	1	1	1	0	0	9.2	46	9.5	0	0	1	0	0	0
1525	VFT/SE/03712	CL Adriano Nº 17 Plta/Piso 1 Pta Izq	104.16	8	Casco Antiguo	1	3	55	1	0	1	0	0	1	1	1	1	0	0	9.2	46	9.5	0	0	1	0	0	0
1526	VFT/SE/03712	CL Adriano Nº 17 Plta/Piso 1 Pta Izq	108.81	8	Casco Antiguo	1	4	55	1	0	1	0	0	1	1	1	1	0	0	9.2	46	9.5	0	0	1	0	0	0
1527	VFT/SE/03712	CL Adriano Nº 17 Plta/Piso 1 Pta Izq	113.46	8	Casco Antiguo	1	5	55	1	0	1	0	0	1	1	1	1	0	0	9.2	46	9.5	0	0	1	0	0	0
1528	VFT/SE/03712	CL Adriano Nº 17 Plta/Piso 1 Pta Izq	118.11	8	Casco Antiguo	1	6	55	1	0	1	0	0	1	1	1	1	0	0	9.2	46	9.5	0	0	1	0	0	0
1529	VFT/SE/03729	CL CRISTO DE LA SED Nº 24 Plta/Piso 3	140	30	Nervión	0.89116	6	70	1	1	0	0	0	1	0	0	0	0	1	8.8	19	8	0	0	0	1	0	0
1530	VFT/SE/03744	PJ Conde de la Mejorada Nº 12 Plta/Piso 2º Pta Izquierda	145	26	Casco Antiguo	1	3	54	1	1	1	0	0	0	0	0	0	0	0	9.6	29	8.5	0	1	0	0	0	0
1531	VFT/SE/03748	CL BUSTOS TAVERA Nº 12 Plta/Piso 1 Pta B	110	14	Casco Antiguo	1	4	70	1	1	0	0	0	0	0	1	0	0	0	9	25	8.5	1	0	0	0	0	0
1532	VFT/SE/03749	CL RAFAEL GONZÁLEZ ABREU Nº 1 Plta/Piso 2 Pta F	169.5	14	Casco Antiguo	1	4	60	1	1	0	0	0	0	0	1	1	0	0	7.9	16	8	1	0	0	0	0	0
1533	VFT/SE/03749	CL RAFAEL GONZÁLEZ ABREU Nº 1 Plta/Piso 2 Pta F	179.5	14	Casco Antiguo	1	5	60	1	1	0	0	0	0	0	1	1	0	0	7.9	16	8	1	0	0	0	0	0
1534	VFT/SE/03749	CL RAFAEL GONZÁLEZ ABREU Nº 1 Plta/Piso 2 Pta F	189.5	14	Casco Antiguo	1	6	60	1	1	0	0	0	0	0	1	1	0	0	7.9	16	8	1	0	0	0	0	0
1535	VFT/SE/03756	CL O'DONNELL Nº 30 B Esc. INT. Plta/Piso 1º Pta IZQ.	100	12	Casco Antiguo	1	2	25	1	1	0	0	0	0	0	0	0	0	0	9.6	14	7.5	0	0	0	1	0	0
1536	VFT/SE/03766	CL celinda Nº 6	138.22	9	Casco Antiguo	1	3	100	1	1	0	1	0	0	0	0	0	0	0	7.6	40	8.5	0	0	0	1	0	0
1537	VFT/SE/03766	CL celinda Nº 6	145.5	9	Casco Antiguo	1	6	100	1	1	0	1	0	0	0	0	0	0	0	7.6	40	8.5	0	0	0	1	0	0
1538	VFT/SE/03781	CL Angeles Nº 7 Esc. 1 Plta/Piso 1 Pta B	196.12	3	Casco Antiguo	1	4	110	1	1	0	0	0	0	1	0	0	0	1	8.3	31	8.5	1	0	0	0	0	0
1539	VFT/SE/03781	CL Angeles Nº 7 Esc. 1 Plta/Piso 1 Pta B	220.56	3	Casco Antiguo	1	5	110	1	1	0	0	0	0	1	0	0	0	1	8.3	31	8.5	1	0	0	0	0	0
1540	VFT/SE/03826	CL FRANCISCO CARRION MEJIAS Plta/Piso BJ Pta B	112	11	Casco Antiguo	1	2	60	1	1	0	0	0	1	1	1	0	0	0	9.7	40	9.5	1	0	0	0	0	0
1541	VFT/SE/03826	CL FRANCISCO CARRION MEJIAS Plta/Piso BJ Pta B	152	11	Casco Antiguo	1	4	60	1	1	0	0	0	1	1	1	0	0	0	9.7	40	9.5	1	0	0	0	0	0
1542	VFT/SE/03829	CL SANTIAGO Nº 4 Plta/Piso 1º Pta DR	44	13	Casco Antiguo	1	1	11	0	0	0	0	0	0	0	0	0	0	0	8.4	19	6.5	1	0	0	0	0	0
1543	VFT/SE/03837	CL SANTA MARINA Nº 6-8 Plta/Piso BAJO Pta B	70	20	Casco Antiguo	1	2	60	1	1	0	0	1	0	0	0	0	0	0	9.6	33	8.5	0	0	1	0	0	0
1544	VFT/SE/03846	CL PARRAS Nº 11 Plta/Piso 10	93	23	Casco Antiguo	1	5	65	1	1	0	0	0	0	0	0	1	0	0	6.4	28	8	1	0	0	0	0	0
1545	VFT/SE/03862	CL VERONICA Nº 3 Esc. 1 Plta/Piso C	72.25	18	Casco Antiguo	1	2	80	1	1	0	1	0	1	0	0	1	0	0	8.8	44	8	0	0	0	1	0	0
1546	VFT/SE/03862	CL VERONICA Nº 3 Esc. 1 Plta/Piso C	74.8	18	Casco Antiguo	1	4	80	1	1	0	1	0	1	0	0	1	0	0	8.8	44	8	0	0	0	1	0	0
1547	VFT/SE/03862	CL VERONICA Nº 3 Esc. 1 Plta/Piso C	80.75	18	Casco Antiguo	1	5	80	1	1	0	1	0	1	0	0	1	0	0	8.8	44	8	0	0	0	1	0	0
1548	VFT/SE/03878	CL SAN ELOY Nº 49 Portal 1 Plta/Piso 1	59.84	13	Casco Antiguo	1	1	33	1	0	0	0	0	0	0	1	0	0	0	8.9	17	8	0	0	0	1	0	0
1549	VFT/SE/03878	CL SAN ELOY Nº 49 Portal 1 Plta/Piso 1	61.2	13	Casco Antiguo	1	2	33	1	0	0	0	0	0	0	1	0	0	0	8.9	17	8	0	0	0	1	0	0
1550	VFT/SE/03878	CL SAN ELOY Nº 49 Portal 1 Plta/Piso 1	64.6	13	Casco Antiguo	1	3	33	1	0	0	0	0	0	0	1	0	0	0	8.9	17	8	0	0	0	1	0	0
1551	VFT/SE/03889	CL LIRIO Nº 8 Plta/Piso 0 Pta A	87.64	9	Casco Antiguo	1	4	100	1	1	0	0	0	0	0	0	0	1	1	7.1	24	8.5	0	0	0	1	0	0
1552	VFT/SE/03918	CL CARLOS CAÑAL Nº 3 Plta/Piso 5	166.66	9	Casco Antiguo	1	4	70	1	1	0	0	0	0	0	0	0	0	0	7.8	44	8	1	0	0	0	0	0
1553	VFT/SE/03925	CL JUAN DE VERA Nº 20 Plta/Piso 3 Pta B	103.5	18	Nervión	0.89116	1	56	1	1	0	0	0	1	0	0	0	0	1	9.4	37	8	0	1	0	0	0	0
1554	VFT/SE/03925	CL JUAN DE VERA Nº 20 Plta/Piso 3 Pta B	109	18	Nervión	0.89116	2	56	1	1	0	0	0	1	0	0	0	0	1	9.4	37	8	0	1	0	0	0	0
1555	VFT/SE/03937	CL CASTILLA Nº 45 Plta/Piso 1 Pta G	111	20	Triana	0.80567	3	50	1	1	0	0	0	0	0	0	0	0	0	9.2	45	9	1	0	0	0	0	0
1556	VFT/SE/03937	CL CASTILLA Nº 45 Plta/Piso 1 Pta G	121	20	Triana	0.80567	4	50	1	1	0	0	0	0	0	0	0	0	0	9.2	45	9	1	0	0	0	0	0
1557	VFT/SE/03938	CL FERNANDO DE MATA Nº 7 Plta/Piso BAJO Pta DERECHA	95	36	Macarena	0.54254	4	75	1	1	0	0	0	0	0	1	0	0	1	8.2	21	7.5	1	0	0	0	0	0
1558	VFT/SE/03938	CL FERNANDO DE MATA Nº 7 Plta/Piso BAJO Pta DERECHA	115	36	Macarena	0.54254	6	75	1	1	0	0	0	0	0	1	0	0	1	8.2	21	7.5	1	0	0	0	0	0
1559	VFT/SE/03938	CL FERNANDO DE MATA Nº 7 Plta/Piso BAJO Pta DERECHA	125	36	Macarena	0.54254	7	75	1	1	0	0	0	0	0	1	0	0	1	8.2	21	7.5	1	0	0	0	0	0
1560	VFT/SE/03954	CL TORRIJIANO Nº 5 Plta/Piso BAJO Pta IZQUIERDA	95	27	Macarena	0.54254	3	65	1	1	0	1	0	0	0	0	0	0	0	7.9	30	7.5	0	0	1	0	0	0
1561	VFT/SE/03954	CL TORRIJIANO Nº 5 Plta/Piso BAJO Pta IZQUIERDA	100	27	Macarena	0.54254	4	65	1	1	0	1	0	0	0	0	0	0	0	7.9	30	7.5	0	0	1	0	0	0
1562	VFT/SE/03959	CL VELARDE Nº 13 Plta/Piso 1 Pta C	99	8	Casco Antiguo	1	4	55	1	1	0	0	0	0	0	1	0	0	0	8.7	37	9	0	0	1	0	0	0
1563	VFT/SE/03971	CL GOLES Nº 21 Plta/Piso 1 Pta A	67	19	Casco Antiguo	1	1	25	0	1	1	1	0	1	0	0	0	0	0	8.8	40	7.5	0	1	0	0	0	0
1564	VFT/SE/03971	CL GOLES Nº 21 Plta/Piso 1 Pta A	71	19	Casco Antiguo	1	2	25	0	1	1	1	0	1	0	0	0	0	0	8.8	40	7.5	0	1	0	0	0	0
1565	VFT/SE/03979	CL Marteles Nº 10 Plta/Piso Bajo Pta dcha	110	20	Casco Antiguo	1	2	70	1	1	0	0	1	0	1	0	0	0	1	9.7	23	9	0	0	1	0	0	0
1566	VFT/SE/03979	CL Marteles Nº 10 Plta/Piso Bajo Pta dcha	120	20	Casco Antiguo	1	4	70	1	1	0	0	1	0	1	0	0	0	1	9.7	23	9	0	0	1	0	0	0
1567	VFT/SE/04052	CL JUZGADO Nº 20 Plta/Piso BAJO Pta B Compl.Dom. Actualmente número de gobierno 12	145	22	Casco Antiguo	1	5	62	1	1	0	0	0	0	0	1	0	0	1	8.5	37	8.5	0	1	0	0	0	0
1568	VFT/SE/04054	CL CASTILLA Nº 57 Plta/Piso BAJO Pta 2	155	21	Triana	0.80567	6	71	1	0	1	0	0	0	0	1	0	0	1	8.3	30	8.5	0	1	0	0	0	0
1569	VFT/SE/04070	CL AUGUSTO PLASENCIA Nº 1 Plta/Piso 2 Pta C	185.5	7	Casco Antiguo	1	4	110	1	0	0	0	0	0	0	0	0	0	0	9.4	18	8.5	1	0	0	0	0	0
1570	VFT/SE/04070	CL AUGUSTO PLASENCIA Nº 1 Plta/Piso 2 Pta C	203.5	7	Casco Antiguo	1	5	110	1	0	0	0	0	0	0	0	0	0	0	9.4	18	8.5	1	0	0	0	0	0
1571	VFT/SE/04070	CL AUGUSTO PLASENCIA Nº 1 Plta/Piso 2 Pta C	220.6	7	Casco Antiguo	1	6	110	1	0	0	0	0	0	0	0	0	0	0	9.4	18	8.5	1	0	0	0	0	0
1572	VFT/SE/04070	CL AUGUSTO PLASENCIA Nº 1 Plta/Piso 2 Pta C	238.15	7	Casco Antiguo	1	7	110	1	0	0	0	0	0	0	0	0	0	0	9.4	18	8.5	1	0	0	0	0	0
1573	VFT/SE/04070	CL AUGUSTO PLASENCIA Nº 1 Plta/Piso 2 Pta C	255.7	7	Casco Antiguo	1	8	110	1	0	0	0	0	0	0	0	0	0	0	9.4	18	8.5	1	0	0	0	0	0
1574	VFT/SE/04070	CL AUGUSTO PLASENCIA Nº 1 Plta/Piso 2 Pta C	273.25	7	Casco Antiguo	1	9	110	1	0	0	0	0	0	0	0	0	0	0	9.4	18	8.5	1	0	0	0	0	0
1575	VFT/SE/04081	CL FERNÁN CABALLERO Nº 11 Plta/Piso 3 Pta K	64	13	Casco Antiguo	1	2	40	1	1	0	0	0	0	0	0	0	0	0	7.5	16	7	0	0	0	1	0	0
1576	VFT/SE/04081	CL FERNÁN CABALLERO Nº 11 Plta/Piso 3 Pta K	74	13	Casco Antiguo	1	3	40	1	1	0	0	0	0	0	0	0	0	0	7.5	16	7	0	0	0	1	0	0
1577	VFT/SE/04081	CL FERNÁN CABALLERO Nº 11 Plta/Piso 3 Pta K	84	13	Casco Antiguo	1	4	40	1	1	0	0	0	0	0	0	0	0	0	7.5	16	7	0	0	0	1	0	0
1578	VFT/SE/04084	CL JAUREGUI Nº 4 y 6 Blq. A Plta/Piso 3 Pta 2	131	15	Casco Antiguo	1	4	70	1	1	0	0	0	1	0	0	0	0	0	9.4	46	8	1	0	0	0	0	0
1579	VFT/SE/04103	CL CARRANZA Nº 12 Plta/Piso 1 Pta C	101	28	Macarena	0.54254	3	30	1	1	1	0	0	1	0	0	1	0	1	8.4	32	8	1	0	0	0	0	0
1580	VFT/SE/04110	CL TEODOSIO Nº 35 Plta/Piso 2 Pta B	100	20	Casco Antiguo	1	1	117	1	1	1	0	0	1	0	1	0	0	0	8.7	45	8	0	0	1	0	0	0
1581	VFT/SE/04110	CL TEODOSIO Nº 35 Plta/Piso 2 Pta B	112	20	Casco Antiguo	1	2	117	1	1	1	0	0	1	0	1	0	0	0	8.7	45	8	0	0	1	0	0	0
1582	VFT/SE/04110	CL TEODOSIO Nº 35 Plta/Piso 2 Pta B	148	20	Casco Antiguo	1	5	117	1	1	1	0	0	1	0	1	0	0	0	8.7	45	8	0	0	1	0	0	0
1583	VFT/SE/04110	CL TEODOSIO Nº 35 Plta/Piso 2 Pta B	160	20	Casco Antiguo	1	6	117	1	1	1	0	0	1	0	1	0	0	0	8.7	45	8	0	0	1	0	0	0
1584	VFT/SE/04118	Calle Juan de la Encina 5,7 y 9 2º A	330	13	Casco Antiguo	1	4	115	1	1	0	0	1	0	0	0	0	0	1	8.8	37	10	1	0	0	0	0	0
1585	VFT/SE/04124	CL SANTA CLARA Nº 59 Plta/Piso BAJO Pta F	86	25	Casco Antiguo	1	2	35	1	1	0	0	0	0	0	1	0	0	0	7.4	12	8.5	0	1	0	0	0	0
1586	VFT/SE/04128	CL SAGASTA Nº 4 Plta/Piso 2 Pta IZQ.	234	7	Casco Antiguo	1	2	165	1	1	1	1	0	1	0	1	0	1	0	9.5	46	10	0	1	0	0	0	0
1587	VFT/SE/04128	CL SAGASTA Nº 4 Plta/Piso 2 Pta IZQ.	284	7	Casco Antiguo	1	3	165	1	1	1	1	0	1	0	1	0	1	0	9.5	46	10	0	1	0	0	0	0
1588	VFT/SE/04128	CL SAGASTA Nº 4 Plta/Piso 2 Pta IZQ.	334	7	Casco Antiguo	1	4	165	1	1	1	1	0	1	0	1	0	1	0	9.5	46	10	0	1	0	0	0	0
1589	VFT/SE/04139	CL FAUSTINO ALVAREZ Nº 19 Plta/Piso 1 Pta B	87	23	Casco Antiguo	1	2	60	1	1	1	0	1	1	0	0	0	0	0	9.2	38	6.5	0	0	0	1	0	0
1590	VFT/SE/04182	CL JUAN RABADAN Nº 5 Pta B	178	20	Casco Antiguo	1	4	60	1	0	1	0	0	1	0	0	0	0	0	7.3	12	6.5	0	0	1	0	0	0
1591	VFT/SE/04207	CL ROCIO Nº 19 Plta/Piso 2 Pta A	157.5	19	Triana	0.80567	4	64	1	1	0	0	1	0	0	0	0	0	0	9.3	29	8.5	0	1	0	0	0	0
1592	VFT/SE/04207	CL ROCIO Nº 19 Plta/Piso 2 Pta A	179.5	19	Triana	0.80567	5	64	1	1	0	0	1	0	0	0	0	0	0	9.3	29	8.5	0	1	0	0	0	0
1593	VFT/SE/04207	CL ROCIO Nº 19 Plta/Piso 2 Pta A	201.5	19	Triana	0.80567	6	64	1	1	0	0	1	0	0	0	0	0	0	9.3	29	8.5	0	1	0	0	0	0
1594	VFT/SE/04225	CL JAVIER LASSO DE LA VEGA Nº 12 Plta/Piso 2º Pta B Compl.Dom. CALLE JAVIER LASSO DE LA VEGA Nº12 2º B 41001 SEVILLA	77.5	12	Casco Antiguo	1	1	39	1	0	1	0	0	1	0	0	0	0	0	8.1	16	7.5	0	0	0	1	0	0
1595	VFT/SE/04225	CL JAVIER LASSO DE LA VEGA Nº 12 Plta/Piso 2º Pta B Compl.Dom. CALLE JAVIER LASSO DE LA VEGA Nº12 2º B 41001 SEVILLA	78.5	12	Casco Antiguo	1	2	39	1	0	1	0	0	1	0	0	0	0	0	8.1	16	7.5	0	0	0	1	0	0
1596	VFT/SE/04274	CL GOLFO Nº 3 Esc. 1 Plta/Piso 2 Pta B	80	9	Casco Antiguo	1	2	45	1	1	1	1	1	1	0	0	0	0	1	8	14	7.5	0	0	1	0	0	0
1597	VFT/SE/04274	CL GOLFO Nº 3 Esc. 1 Plta/Piso 2 Pta B	100	9	Casco Antiguo	1	3	45	1	1	1	1	1	1	0	0	0	0	1	8	14	7.5	0	0	1	0	0	0
1598	VFT/SE/04274	CL GOLFO Nº 3 Esc. 1 Plta/Piso 2 Pta B	120	9	Casco Antiguo	1	4	45	1	1	1	1	1	1	0	0	0	0	1	8	14	7.5	0	0	1	0	0	0
1599	VFT/SE/04276	CL FERIA Nº 145 Plta/Piso 04 Pta IZQ	58	24	Casco Antiguo	1	2	60	0	1	0	1	0	1	0	0	0	0	0	9.4	25	8.5	0	0	1	0	0	0
1600	VFT/SE/04276	CL FERIA Nº 145 Plta/Piso 04 Pta IZQ	73	24	Casco Antiguo	1	3	60	0	1	0	1	0	1	0	0	0	0	0	9.4	25	8.5	0	0	1	0	0	0
1601	VFT/SE/04278	CL GALERA Nº 20 Plta/Piso BAJO Pta B	137	11	Casco Antiguo	1	2	50	1	1	0	0	0	0	1	1	0	0	1	8.5	38	8	0	1	0	0	0	0
1602	VFT/SE/04292	CL Salado Nº 4 Pta 102	85.26	17	Triana	0.80567	2	30	1	1	0	0	0	0	0	0	0	0	0	8.2	14	7	0	1	0	0	0	0
1603	VFT/SE/04345	CL CASTELLAR Nº 44 Plta/Piso 1 Pta E	137.5	17	Casco Antiguo	1	6	140	1	1	1	0	1	1	0	1	0	0	1	7.1	17	7.5	0	0	0	1	0	0
1604	VFT/SE/04359	CL Ximenez de Enciso Nº 21 Plta/Piso 1 Pta B	90	4	Casco Antiguo	1	2	45	1	1	0	0	0	0	0	0	0	0	1	9	40	8.5	0	0	0	1	0	0
1605	VFT/SE/04381	CL BERNARDO GUERRA Nº 1 Plta/Piso 3º Pta B	85.5	18	Triana	0.80567	5	76	1	1	0	0	0	0	0	0	0	0	0	9.4	27	8.5	0	0	1	0	0	0
1606	VFT/SE/04392	CL SAN LUIS Nº 49 Plta/Piso 2 Pta 3	122.5	21	Casco Antiguo	1	1	75	1	1	0	0	1	1	1	0	0	0	1	9.5	41	8.5	0	1	0	0	0	0
1607	VFT/SE/04392	CL SAN LUIS Nº 49 Plta/Piso 2 Pta 3	127.5	21	Casco Antiguo	1	2	75	1	1	0	0	1	1	1	0	0	0	1	9.5	41	8.5	0	1	0	0	0	0
1608	VFT/SE/04392	CL SAN LUIS Nº 49 Plta/Piso 2 Pta 3	132.5	21	Casco Antiguo	1	3	75	1	1	0	0	1	1	1	0	0	0	1	9.5	41	8.5	0	1	0	0	0	0
1609	VFT/SE/04394	CL CASTILLA Nº 57 Plta/Piso 1 Pta 1	107.5	21	Triana	0.80567	3	60	1	1	0	0	0	0	0	0	1	0	1	9.2	22	9	0	0	1	0	0	0
1610	VFT/SE/04423	AV RAMON SANCHEZ PIZJUAN Nº 21 Esc. 1 Plta/Piso 2º Pta D	145	42	Macarena	0.54254	6	80	1	1	1	1	0	1	0	1	1	0	0	9.3	29	8	0	1	0	0	0	0
1611	VFT/SE/04423	AV RAMON SANCHEZ PIZJUAN Nº 21 Esc. 1 Plta/Piso 2º Pta D	155	42	Macarena	0.54254	7	80	1	1	1	1	0	1	0	1	1	0	0	9.3	29	8	0	1	0	0	0	0
1612	VFT/SE/04451	CL TINTES Nº 20	217.83	11	Casco Antiguo	1	6	175	1	1	0	0	0	0	0	0	0	0	0	8.5	38	8	0	0	1	0	0	0
1613	VFT/SE/04486	3 Calle Pagés del Corro 2 izquierda, Triana, 41010 Sevilla, España	169.5	22	Triana	0.80567	6	108	1	1	1	0	0	1	0	0	0	0	1	9	32	8.5	0	1	0	0	0	0
1614	VFT/SE/04488	12 Calle Antonia Díaz 1ºD 1	153	8	Casco Antiguo	1	2	82	1	1	1	0	0	1	0	0	0	0	0	8.7	28	8.5	0	1	0	0	0	0
1615	VFT/SE/04488	12 Calle Antonia Díaz 1ºD 1	164	8	Casco Antiguo	1	3	82	1	1	1	0	0	1	0	0	0	0	0	8.7	28	8.5	0	1	0	0	0	0
1616	VFT/SE/04488	12 Calle Antonia Díaz 1ºD 1	175	8	Casco Antiguo	1	4	82	1	1	1	0	0	1	0	0	0	0	0	8.7	28	8.5	0	1	0	0	0	0
1617	VFT/SE/04494	Calle Santa Rufina 3 1A, Centro histórico de Sevilla, 41002 Sevilla, España	124.2	19	Casco Antiguo	1	2	60	1	1	1	0	0	0	0	0	0	0	0	8	3	9	0	1	0	0	0	0
1618	VFT/SE/04494	Calle Santa Rufina 3 1A, Centro histórico de Sevilla, 41002 Sevilla, España	131.1	19	Casco Antiguo	1	4	60	1	1	1	0	0	0	0	0	0	0	0	8	3	9	0	1	0	0	0	0
1619	VFT/SE/04494	Calle Santa Rufina 3 1A, Centro histórico de Sevilla, 41002 Sevilla, España	138	19	Casco Antiguo	1	6	60	1	1	1	0	0	0	0	0	0	0	0	8	3	9	0	1	0	0	0	0
1620	VFT/SE/04603	65 Calle Castellar, Centro histórico de Sevilla, 41003 Sevilla, España	102	18	Casco Antiguo	1	2	65	1	1	0	0	0	0	0	0	0	0	0	9.2	22	8.5	0	1	0	0	0	0
1621	VFT/SE/04603	65 Calle Castellar, Centro histórico de Sevilla, 41003 Sevilla, España	114	18	Casco Antiguo	1	3	65	1	1	0	0	0	0	0	0	0	0	0	9.2	22	8.5	0	1	0	0	0	0
1622	VFT/SE/04603	65 Calle Castellar, Centro histórico de Sevilla, 41003 Sevilla, España	126	18	Casco Antiguo	1	4	65	1	1	0	0	0	0	0	0	0	0	0	9.2	22	8.5	0	1	0	0	0	0
1623	VFT/SE/04603	65 Calle Castellar, Centro histórico de Sevilla, 41003 Sevilla, España	138	18	Casco Antiguo	1	5	65	1	1	0	0	0	0	0	0	0	0	0	9.2	22	8.5	0	1	0	0	0	0
